# Supplementary material for: Identifying anti-cancer drug response related genes using an integrative analysis of transcriptomic and genomic variations with cell line-based drug perturbations
Source: Oncotarget. 2016 Jan 25;7(8):9404–19. doi: 10.18632/oncotarget.7012 (PMC4891048; doi:10.18632/oncotarget.7012)
Supplement: Supplementary file 2 [file oncotarget-07-9404-s002.xlsx]

## Sheet: Sheet1
BREAST	HAEMATOPOIETIC_AND_LYMPHOID_TISSUE	NSCLC	SCLC	SKIN
SEPT10	SEPT10	MARCH1	SEPT10	A2M
ABCA1	ABCB1	A2LD1	ACOT9	ABCA1
ABCC11	ABLIM1	AADAC	ACVR1C	ABCB5
ACTA2	ACN9	ABCA1	AGR2	ABCC2
ACTR3	ACOT9	ABCA12	AGR3	ACP5
AGPAT9	ACSL1	ABCC3	AGT	ACSS3
AGPS	ACTN1	ABCC4	AHRR	ADM
AGR2	ADA	ABCG2	AIG1	ADORA2B
AGR3	ADAM19	ABP1	AK4	ADRB2
AK4	ADAMTS3	ACOT7	AKR1B1	AEBP1
AKR1C3	ADD3	ACOX2	AKR1C1	AFAP1L2
AKR7A3	ADORA2B	ACSS3	AKR1C2	AIM1
ALDH2	ADTRP	ACTA2	ALDH1A1	AIM2
ALDH3B2	AGAP1	ACTB	ALX1	ALCAM
ALKBH3	AGPAT9	ACTC1	AMIGO2	ALDH1A1
AMIGO2	AHR	ACTR3C	AMOTL2	ALDH2
ANKRD30A	AHRR	ADA	ANXA1	AMIGO2
ANKRD30B	AIM2	ADAMTS3	ANXA2	AMPH
ANO1	AKR1B1	ADM	ANXA4	ANGPTL2
APCDD1	ALDH2	AFAP1-AS1	APCDD1	ANKS1A
APOD	ALDOC	AGR2	APOBEC3B	ANO4
AQP3	ANKLE1	AKAP12	APOC1	ANP32B
ARPC1B	ANKRD22	AKR1B1	ARAP2	ANXA1
ARRDC4	ANKRD55	AKR1B10	ARHGEF10	ANXA2
ASPHD1	ANO5	AKR1C2	ARMCX1	ANXA6
ASRGL1	ANXA1	AKR1C3	ARMCX2	APCDD1
ASS1	ANXA5	ALDH1A3	ARNTL	APOC1
ATP2C2	AOAH	ALDH3A1	ASCL1	APOD
AZGP1	APLP2	AMBP	ATP5A1	ARMCX2
BACE2	APOBEC3B	AMIGO2	AZGP1	ART3
BAMBI	APOBEC3G	AMOT	BAMBI	ATAD1
BASP1	APOL4	ANKRD22	BASP1	ATP10A
BDKRB1	APOLD1	ANXA10	BCAT1	ATP10D
BDKRB2	APP	ANXA6	BCHE	ATP1B1
BLNK	ARHGAP18	APOBEC3B	BEND4	AVPI1
BLVRB	ARHGAP29	APOC1	BIK	AZGP1
BMP4	ARHGAP42	AQP3	BLNK	B3GAT1
BMPR1B	ARHGEF10	ARHGAP29	BMP8B	BAG2
BPIFB1	ARHGEF3	ARHGAP42	C11orf74	BANF1
BST2	ARMCX1	ARHGDIB	C11orf93	BASP1
C10orf58	ARRDC4	ARL14	C14orf23	BCAT1
C14orf132	ASAP2	ARL4C	C1QBP	BCHE
C14orf159	ASB2	ARMCX2	C20orf197	BCL2A1
C15orf52	ASS1	ARNT2	C2orf74	BEND5
C16orf62	ATHL1	ARNTL2	C3orf14	BEX1
C17orf58	ATP10D	ARRDC4	C3orf80	BEX4
C1R	ATP8A1	ARSE	C4orf19	BID
C1S	ATP8B4	ASNS	C4orf32	BIVM
C2orf74	ATXN1	ATP2C2	C5	BST2
C4orf52	B4GALT5	ATP5G2	C8orf46	C12orf75
C5orf25	B4GALT6	ATP5I	CACNA1A	C1orf133
C7orf46	BANK1	ATRN	CALCA	C1QTNF3
C8orf84	BASP1	AZGP1	CALD1	C3orf67
C9orf152	BATF3	B2M	CALM2	C6orf108
C9orf64	BCAP31	B3GNT5	CBLN2	C6orf192
CA12	BCAR3	BACE2	CCDC91	C9orf125
CA2	BCHE	BAMBI	CCL2	C9orf64
CA8	BCL2A1	BANF1	CCND2	CA8
CADM1	BCL6	BCHE	CCT4	CALM2
CALML5	BEX1	BEX2	CCT8	CAPG
CAV1	BEX4	BEX5	CD9	CAPN3
CAV2	BHLHE22	BHMT2	CD99	CARD16
CBR1	BIN1	BLID	CDH7	CASP1
CCL2	BIRC3	BMP2	CDK2AP1	CCL2
CD14	BIVM	BMP5	CDKN1A	CCND1
CD97	BLNK	BST2	CEBPD	CCT8
CDC42EP5	BLVRA	BTBD3	CETN3	CD109
CDCA7L	BMP2	BTNL9	CGA	CD200
CDH3	BNIP3	C10orf116	CHRNA9	CD36
CEACAM6	BTBD11	C10orf58	CHST9	CD70
CELSR3	BZW2	C11orf51	CLDN10	CDC20
CENPV	C11orf74	C12orf56	CLDN5	CDC42EP5
CHRDL1	C11orf96	C12orf75	CLIC6	CDCA7L
CKB	C12orf75	C15orf48	CNTN1	CDH11
CLCA2	C16orf54	C19orf33	COBL	CDH13
CLDN3	C17orf61	C19orf46	COCH	CDKN2A
CLMP	C19orf51	C1orf133	CPLX1	CEACAM1
CLU	C19orf77	C1orf61	CPNE4	CELF2
CMAHP	C1orf186	C1QBP	CPXM1	CFI
CNTN3	C1orf226	C2orf74	CRABP1	CITED1
COCH	C1orf228	C4orf48	CRABP2	CLMP
COL12A1	C1orf85	C6orf108	CRIM1	CNTN3
COL5A2	C1QBP	C6orf115	CRIP1	COL11A1
COL6A3	C20orf197	C7orf46	CRISP3	COL1A2
COL9A3	C2orf77	C8orf4	CRISPLD1	COL3A1
COLEC12	C3orf14	C8orf40	CRNDE	COL4A1
CPE	C4orf49	C9orf125	CSDA	COL4A2
CRABP1	C4orf52	C9orf167	CSRP1	COL5A2
CRABP2	C5	C9orf169	CTHRC1	COL6A3
CRAT	C5orf39	CA2	CTNNA1	COL9A3
CRIP1	C5orf62	CADM1	CTNNA2	COPZ2
CRISP3	C6orf192	CALB2	CTNND2	CPN1
CRYAB	C7orf29	CALD1	CTSC	CPVL
CST1	C7orf46	CAMK2N1	CTSK	CRIM1
CST6	C9orf167	CAPG	CTSL1	CRIP2
CTHRC1	CA2	CATSPER1	CTSS	CSRP2
CTSB	CA8	CBS	CXCL14	CTGF
CXCL1	CACHD1	CCBE1	CXorf57	CTHRC1
CXCL14	CACNA2D3	CCL2	CYP1B1	CTSH
CXCL2	CADM1	CCL20	D4S234E	CTSK
CXCL5	CAPRIN2	CCND2	DACH1	CXCL1
CXCL6	CAV2	CCT8	DCN	CXCL2
CXCR7	CBFA2T3	CD36	DCX	CYB5R2
CYBA	CBLN2	CD9	DDX3Y	CYGB
CYP1B1	CBR1	CDA	DFNA5	CYTL1
CYP2J2	CCDC88A	CDH10	DHX32	D4S234E
CYP4X1	CCL22	CDH11	DKK3	DCN
CYTL1	CCNA1	CEACAM5	DLK1	DCT
DCD	CCNC	CEACAM6	DLX5	DDX3Y
DCP1B	CCND2	CENPV	DLX6	DHRS3
DEPDC7	CCR10	CHST11	DMKN	DKK1
DEPTOR	CCR6	CHSY3	DNAJC15	DNAJA4
DHCR7	CCRL2	CKB	DNER	DNER
DHRS2	CD300A	CLDN1	DOK6	DNTTIP2
DKK1	CD37	CLDN10	DPYSL3	DSCR8
DNAJC15	CD44	CLDN3	DSE	DSE
DNAJC22	CD48	CLGN	DUSP6	DSG2
DNER	CD53	CLIC3	DYNC1I1	EBF3
DPYSL2	CD69	CLNS1A	DZIP1	EDNRB
DPYSL3	CD9	CLU	EBF1	EFEMP1
DSCAM-AS1	CD93	CNN3	ECI2	EFNB2
DSCR8	CD99	COCH	EEF1A2	EIF1AY
DSP	CDC42EP3	COL12A1	EFNA1	EIF3L
DTX4	CDKN1A	COL21A1	EGR1	ELOVL7
DYNLT3	CDKN2C	COL3A1	EIF3E	ELTD1
ECHDC1	CEBPA	COL4A1	EIF3L	EMILIN2
ECI2	CEBPD	COL4A2	ELOVL7	EMP1
ECM1	CECR1	COL5A2	EMP1	ENPP2
EDN1	CENPV	COL6A2	ENPP2	ENTPD1
EFEMP1	CEP70	COX7B2	EPB41L3	EPDR1
EFHD1	CFH	CP	EPS8	EPHA4
EFS	CFTR	CPA4	ESRP1	EPHX4
EIF2D	CHI3L1	CPE	ETFB	F2R
EIF5A	CHI3L2	CPM	ETV5	F8
ELF5	CHST2	CPNE4	EYA1	FABP7
ELOVL6	CISH	CPS1	EYA2	FAIM
EMP3	CKAP4	CPVL	EYA4	FAM107B
EPCAM	CKB	CRABP2	FABP7	FAM132B
EPDR1	CKLF	CRIP1	FAM123A	FAM133A
EPHX4	CLC	CRIP2	FAM155A	FAM167B
ERBB2	CLEC12A	CRISP3	FAM171B	FAM19A2
EREG	CLEC2D	CSDA	FAM176A	FAM213B
ERP27	CLEC5A	CSF2RA	FAM210B	FAM70A
ETS2	CLECL1	CST3	FAM3B	FBN2
F12	CMTM7	CSTA	FAM70A	FBXL7
F2RL1	CNN3	CTAG2	FAM9C	FCRLA
FAM102B	COCH	CTGF	FAT1	FGF13
FAM110B	COL23A1	CTHRC1	FBXO6	FGFBP2
FAM20C	COL6A3	CTSZ	FHL1	FJX1
FAM24B	CORO2A	CXCL17	FOS	FKBP11
FAM46A	COTL1	CXCL2	FOXA1	FLJ20444
FAM69A	CPNE3	CXCL5	FOXC1	FLRT3
FAT1	CPNE5	CXorf61	FOXD1	FMO3
FBN2	CPVL	CXXC5	FOXG1	FOLH1
FBP1	CPXM1	CYB5R2	FRMD3	FOXF1
FGFR2	CR2	CYBA	FRMD6	FRMD4A
FKBP5	CRIM1	CYBRD1	FSTL1	FRMD4B
FLRT2	CRIP1	CYP24A1	FSTL5	FSCN1
FMOD	CRISPLD1	CYP39A1	FUT9	FST
FOXA1	CRNDE	DAPP1	GAL	FXYD3
FOXD1	CRY1	DBC1	GALNT14	FZD6
FSTL1	CSDA	DDIT4L	GAPDH	GALNT3
FXYD5	CSF2RB	DDX43	GEM	GAPDH
FZD6	CSGALNACT1	DEFB1	GJA1	GAPDHS
GABRE	CSRP1	DFNA5	GLDC	GAS2
GAL	CST7	DHRS2	GNAT3	GBP2
GALNT3	CSTA	DKK1	GNB2L1	GDF15
GAPDH	CTBP2	DKK3	GNG8	GHR
GATA3	CTHRC1	DMRTA2	GOLGA8A	GLT8D2
GDF15	CTSG	DNAJA4	GPC5	GLUL
GHR	CTSH	DNAJC15	GPM6A	GMPR
GNB2L1	CX3CR1	DNER	GPR160	GNB2L1
GNE	CXXC5	DOCK10	GPX2	GPM6B
GOLGA8A	CYB5A	DSC2	GRIA2	GPNMB
GPC6	CYB5R2	DSC3	GRP	GPR126
GPR126	CYFIP1	DSCAM-AS1	GSTO1	GPR143
GPX3	CYP1B1	DSCR6	GSTP1	GPR64
GREM1	CYP2R1	DSE	GULP1	GPRC5A
GSDMB	CYSTM1	DTD1	H2AFZ	GPX3
GSTO1	CYTIP	DTX4	HCP5	GPX7
GSTO2	CYTL1	DUSP2	HEPACAM2	GREM1
GSTP1	DACH1	DUSP6	HES1	GSTO1
GSTT1	DANCR	DYNLT1	HEY1	GSTT1
GULP1	DDX3Y	ECHDC1	HIST1H2BK	GXYLT2
H19	DEFB1	ECM1	HIST1H4C	GYG2
H2AFZ	DENND2D	EEF1A2	HLA-B	H1F0
HDGFRP3	DEPDC7	EFCAB4A	HLA-C	H2AFZ
HECW2	DEPTOR	EFEMP1	HOXB7	HAS2
HEPH	DFNA5	EFHD1	HOXD1	HES6
HEY2	DHCR24	EFNB2	HS6ST2	HIST1H1C
HHEX	DIAPH2	EGLN3	HSP90AB1	HIST1H1D
HIST1H4C	DOCK2	EID3	HSPA2	HIST1H4C
HLA-A	DOK3	EIF1AY	ID1	HLA-DPA1
HOMER1	DPYSL2	ELAVL2	ID4	HLA-DQA1
HORMAD1	DSG2	EMP1	IER3	HMMR
HOXB6	DSP	EPB41L1	IFITM2	HORMAD1
HOXB7	DUSP4	EPB41L2	IGFBP3	HOXA10
HSD17B1	DUSP6	EPB41L3	IGFBP7	HOXC10
HSD17B4	DYSF	EPCAM	IGSF21	HRASLS
HSD17B6	EBF1	EPDR1	IL13RA1	HS6ST2
HSPA1A	ECI2	EPHA4	IL17RB	HSBP1L1
ID1	EEF1A2	EPS8	IL8	HSP90AA1
ID3	EIF1AY	EPSTI1	INHBB	HSPA2
ID4	EIF2C2	ERAP2	INHBE	HSPA8
IFI27	ELANE	EREG	INSM1	HSPB8
IFI30	EMP3	ERRFI1	IRX2	HTR2B
IFI44L	EMR1	ESD	ISG15	HYAL1
IFIT1	ENPP4	ESM1	ISL2	ICAM1
IFITM1	EPB41L3	F8	ITGB5	ID1
IFITM2	EPCAM	FABP4	KCNA1	ID2
IGF2BP3	ERCC6L	FABP6	KCNMB2	ID3
IGFBP3	ERMP1	FAM101B	KCNT2	IFITM2
IGFBP5	ETFB	FAM102B	KCTD12	IGFBP2
IGFBP6	ETS1	FAM129A	KIAA1644	IGFBP4
IGFBP7	ETV5	FAM165B	KIF5C	IGFBP6
IL17RB	F12	FAM167A	KISS1R	IGFBP7
IL1R1	F13A1	FAM198B	KIT	IGSF11
IRS2	FAIM3	FAM216A	KRT7	IL13RA2
KCTD12	FAM108C1	FAM217B	L3MBTL4	IL1A
KHDRBS3	FAM117A	FAM50B	LAMP3	IL1B
KISS1R	FAM129A	FAM70A	LGALS1	IL24
KL	FAM134B	FAM89A	LGALS3	IL6
KLHL13	FAM24B	FAT4	LGALS3BP	IL7R
KLHL29	FAM46A	FAU	LHFP	IL8
KMO	FAM49A	FBN2	LHX8	INHBA
KRT14	FAM50B	FBP1	LIFR	IQGAP2
KRT15	FAM69A	FBXL13	LINC00261	ISG15
KRT17	FAT1	FGA	LMO2	ISG20
KRT19	FBN2	FGF13	LMO3	ITGA10
KRT34	FBXO25	FLJ39051	LOC100505715	ITGA3
KRT5	FBXO6	FLNB	LOC100505875	ITPRIP
KRT6B	FCER1A	FLRT2	LOC100505920	KCNAB2
KRT80	FCGR2B	FLRT3	LOC100506098	KCNG1
KRT81	FCGRT	FN1	LOC100506922	KCNN2
KRT86	FCRLB	FOLR1	LOC100506948	KDELC1
KYNU	FERMT1	FOS	LOC100506965	KDM5D
LAMB1	FERMT2	FOSL1	LOC100507194	KDR
LDHB	FES	FOXD1	LOC100507353	KIAA1598
LDOC1	FGF9	FOXE1	LOC100652898	KIF5C
LGALS1	FGR	FOXF1	LOC145837	KIT
LGALS3	FHL2	FOXQ1	LOC283070	KYNU
LGALS3BP	FKBP5	FREM2	LOC389023	LAMA1
LIMCH1	FLJ33630	FRMD4A	LOC389906	LAMB3
LINC00052	FLJ41484	FSTL1	LOC400043	LAYN
LOC100127983	FLRT3	FUS	LOC728819	LBH
LOC100128098	FLT3	FUT8	LOXL1	LDHB
LOC100128822	FOXC1	FXYD5	LPHN2	LEPREL2
LOC100505633	FOXD1	FZD10	LPL	LGALS1
LOC100505650	FOXO1	G0S2	LUM	LHX2
LOC100505730	FRMD3	GAL	LXN	LIMCH1
LOC100506676	FZD3	GALNT14	LYN	LINC00326
LOC100506687	FZD6	GALNT3	LYPD1	LINC00470
LOC100506844	GABRA4	GALNT7	MAB21L1	LOC100127983
LOC100652860	GAD1	GAPDH	MAFB	LOC100128252
LOC100652898	GAL	GATA6	MAGEA1	LOC100505730
LOC339803	GALC	GATM	MAGEA4	LOC100505806
LOC401074	GALNT1	GBAS	MAGEB2	LOC100506457
LOC730755	GALNT14	GBP1	MAGEC1	LOC100507039
LOX	GALNT3	GBP3	MAGEH1	LOC100507303
LRP2	GATM	GCLC	MAL2	LOC100509100
LRRN1	GBP5	GDAP1	MAN1C1	LOC100652898
LXN	GCA	GDF15	MCTP1	LOC285401
LY6E	GCHFR	GDI2	ME1	LOC389906
LYSMD2	GDF15	GEM	MET	LOC400043
MAL	GGH	GGH	MFNG	LOC401074
MANEAL	GJA1	GINS2	MFSD2A	LOC645591
MAP1B	GLB1L3	GJA1	MIAT	LOC654433
MAP7D2	GLIS2	GLDC	MICA	LONRF2
MAPK13	GLUL	GLS	MICB	LOXL4
MBOAT2	GNAI1	GMDS	MID1	LPAR6
MCOLN3	GOLGA8A	GNAI1	MIF	LPHN2
MDK	GPC6	GNAL	MINA	LPL
ME1	GPNMB	GNB2L1	MIR22HG	LRCH2
MESP1	GPR125	GNB4	MRAP2	LRRC34
MEST	GPR160	GNE	MS4A8B	LUM
MFAP2	GPR18	GNG11	MST4	LXN
MGLL	GPR183	GOLGA8A	MT1F	LY96
MGP	GPR19	GPC3	MT1G	LYN
MGST1	GPR65	GPC6	MT1M	MAG
MIR205HG	GPR84	GPNMB	MT2A	MAGEA1
MLLT6	GPX7	GPR116	MUC15	MAGEA10
MN1	GRB10	GPR126	MYC	MAGEA11
MOK	GRTP1	GPR160	MYO6	MAGEA4
MOXD1	GTSF1	GPX2	NAE1	MAGEB2
MST4	GUCY1B3	GPX3	NAP1L5	MAGEC1
MSX1	GULP1	GRAMD2	NDN	MAGEC2
MT1M	GUSBP11	GRAMD3	NEAT1	MAL2
MUC2	GZMA	GSPT2	NEFH	MAMDC2
MUCL1	H1F0	GSTO2	NEFM	MANSC1
MUM1L1	HDGFRP3	GSTP1	NELL2	MAP2
MX1	HENMT1	GTSF1	NEUROD1	MCAM
MXRA5	HERC5	GXYLT2	NGFRAP1	ME1
MYEF2	HGF	HAS3	NHLH1	MECOM
MYH10	HLA-DMA	HCG4	NME1	MEGF10
NANOS1	HLA-DPA1	HCP5	NMNAT2	MEIS2
NETO2	HLA-DQA1	HDGFRP3	NMU	MEST
NFIA	HLA-DQB1	HEBP2	NNAT	MFAP2
NGFRAP1	HLA-DRA	HEY1	NNMT	MFGE8
NID2	HLA-DRB1	HHEX	NOP58	MGAM
NLRP2	HMOX1	HIST1H1D	NOV	MGMT
NME5	HOOK1	HIST1H1E	NPM3	MGP
NNMT	HOPX	HIST1H2BD	NPTX2	MGST1
NOV	HORMAD1	HIST1H2BK	NPW	MILR1
NPR3	HOXA10	HIST1H3D	NPY	MINPP1
NPY1R	HPDL	HIST1H4C	NQO1	MLANA
NRAS	HPGD	HK2	NR3C1	MLLT11
NRN1	HPGDS	HLA-A	NRN1	MMP2
NRP1	HSBP1L1	HLA-DQB1	NRP1	MOCOS
NT5E	HSD11B1	HMGB2	NRTN	MORC1
NUAK1	HSPA1A	HMGN3	NUP62CL	MOXD1
NUPR1	ICOS	HOMER2	ODZ2	MRGPRX3
NXN	ID1	HOPX	OLFM1	MRPL21
ODC1	ID2	HOTAIRM1	ORC6	MT1M
ODZ2	ID3	HOXA1	OTOGL	MTHFD2
OLFML3	IFI16	HOXA10	OTX2	MTUS1
OPN3	IFI27	HOXB2	OXR1	MUC7
OSBPL6	IFI44L	HOXB7	PABPC3	MX2
PABPC4L	IFITM1	HOXC10	PABPC4	NACA
PADI2	IFNGR1	HPGD	PABPC4L	NAP1L3
PBX3	IFNGR2	HS6ST2	PAGE1	NCALD
PCDH8	IGF2BP3	HSD3B7	PALMD	NCL
PCDHB10	IGFBP2	HSP90AB1	PAM	NDN
PCDHB16	IGHM	HSPA1A	PARM1	NDRG1
PCGF5	IGHV3-7	HTRA1	PCDH17	NEFH
PDGFRA	IGJ	ID2	PCDH9	NEFL
PDZK1IP1	IGKC	ID4	PCDHB14	NES
PEG10	IGLL1	IFI27	PCDHB2	NID1
PEG3	IGLL3P	IFI44L	PCDHB5	NLGN4X
PFKP	IGSF10	IFIH1	PCOLCE2	NMU
PGAP3	IL10RA	IFITM1	PCP4	NOP58
PHB2	IL17RB	IGDCC4	PCSK1	NPM1
PHYH	IL32	IGF2BP3	PDGFA	NPTX1
PIP	IL7R	IGFBP2	PDGFC	NPTX2
PKD2	IL8	IGFBP3	PDGFRA	NR0B1
PKIA	IMPA2	IGFBP4	PDZRN3	NRP1
PLA2G2A	INHBE	IGFBP5	PHGDH	NT5E
PLAC8	INSR	IGFBP6	PHLDA2	NUPR1
PLAGL1	IPCEF1	IGFL2	PJA1	OCA2
PLBD1	IQCG	IL13RA2	PKIB	ODC1
PLCB4	IQGAP2	IL1A	PLA2G16	OLFM1
PLEKHO1	IRX1	IL1B	PLA2G4A	OLFML2A
PLIN2	IRX3	IL20RB	PLBD1	OPN3
PLK2	IRX5	IL6	PLCB4	P4HTM
PLOD2	ISG20	IL8	PLEKHA7	PAEP
PLSCR4	ISYNA1	INHBA	PLOD2	PAM
PLXDC2	ITGA4	INSIG1	PLS3	PAPSS2
PM20D2	ITGAL	IPO5	PMP22	PBK
PNMAL1	ITM2A	IRS1	PNMAL1	PCBP4
PODXL	ITM2C	IRX2	PON3	PCDH7
PON3	KBTBD7	ISG15	POSTN	PCDHB10
POPDC3	KCNE1L	ITGB6	POU2AF1	PCDHB14
PPIC	KCNK1	ITPA	POU4F1	PCDHB16
PPIF	KCNK17	IVL	PPA1	PCDHB3
PPP1R1B	KCNN4	KCNK15	PPIC	PCDHB5
PPP3CA	KCTD12	KCNN4	PPIL1	PCDHB7
PRAME	KDELC1	KCTD12	PPP1R14A	PDE4B
PRDX2	KDM5D	KDELC2	PPP1R14C	PDLIM1
PREX1	KHDRBS3	KHDRBS3	PPP1R17	PDLIM4
PRICKLE2	KIAA0125	KIAA1462	PRAME	PGF
PRKAA2	KIAA0226L	KIAA1644	PRDX2	PHGDH
PRKAR2B	KIAA0922	KIF1A	PRPH	PI15
PRKCDBP	KIAA1274	KISS1R	PRR15L	PION
PRKD1	KIAA1598	KLHL29	PRSS12	PLA1A
PRLR	KIAA1797	KRT13	PRSS23	PLBD1
PRMT6	KIT	KRT16	PSMA6	PLCB4
PRSS23	KLF3	KRT19	PSMB8	PLIN2
PRTFDC1	KLF6	KRT23	PSMB9	PLN
PSCA	KLHL29	KRT34	PTGR1	PLP1
PSG5	KLHL9	KRT6C	PTMS	PLTP
PSMB3	KLRF1	KRT81	PTN	PLXNC1
PSRC1	LACTB2	KRTAP4-1	PTPRZ1	PMEL
PTEN	LAMP3	KRTCAP3	PXDN	PMEPA1
PTPRK	LAMP5	KYNU	QPCT	PMP2
PTPRM	LAPTM4B	LAMB1	RAB25	PNLIPRP3
PTX3	LAPTM5	LAMC1	RAB33A	PNMAL1
PVALB	LAT	LAMC2	RAB34	PNP
PYCARD	LAT2	LANCL2	RAI14	PODXL
QPCT	LGALS1	LASP1	RAP1A	PPA1
RAB34	LGALS3	LBH	RARRES3	PPAP2C
RAMP1	LGMN	LCK	RASEF	PPAPDC1A
RARRES1	LHFP	LCP1	RASSF10	PPARGC1A
RBP7	LIN28B	LDHB	RASSF6	PPIF
REEP1	LINC00341	LDOC1	RDH10	PPP1R3C
RFTN1	LINC00467	LETM2	REC8	PRDX1
RGL1	LITAF	LGALS1	RGS2	PRDX2
RGS17	LOC100127983	LGALS3	RGS4	PRICKLE2
RNASE4	LOC100505483	LGSN	RIMBP2	PRIMA1
RNF128	LOC100505501	LHFP	RNF128	PRKAG2
RNF130	LOC100505519	LHX2	RNF182	PRKAR1A
ROBO1	LOC100505650	LIF	RNF183	PRKCD
RPL11	LOC100505875	LIFR	RPL11	PROM1
RPL13A	LOC100506965	LIN28B	RPL13A	PRUNE2
RPL14	LOC100507463	LINC00460	RPL14	PTEN
RPL35A	LOC100509100	LMNB1	RPL23	PTN
RPL37A	LOC100652898	LOC100128098	RPL3	PTPLAD2
RPL5	LOC150381	LOC100287482	RPL30	PTPRG
RPL8	LOC389023	LOC100292680	RPL35A	PTPRN2
RPS11	LOC390940	LOC100505946	RPL37A	PTPRZ1
RPS16	LOC401074	LOC100505989	RPL39L	PTX3
RPS19	LOC728392	LOC100506233	RPL4	PXDN
RPS24	LOC730101	LOC100506377	RPL5	PXMP2
RPS6	LOC84989	LOC100506465	RPL8	PYROXD2
RRAGD	LPHN2	LOC100506687	RPS11	RAB33A
S100A14	LPHN3	LOC100506691	RPS14	RAB34
S100A2	LPL	LOC100506718	RPS16	RAB38
S100A4	LPPR3	LOC100507025	RPS19	RASEF
S100A6	LRIG1	LOC100509100	RPS21	RBM24
S100A8	LRMP	LOC389023	RPS24	RGCC
S100P	LRP11	LOC401074	RPS3	RGS1
SATB2	LXN	LOC654433	RPS4Y1	RGS10
SCD	LY75	LOC728613	RUNDC3B	RGS20
SCG2	LY86	LOC730101	S100A2	RGS5
SCGB1D2	LY96	LOC730755	SALL4	RNASE1
SCGB2A2	LYZ	LOXL1	SAT2	RNF128
SELENBP1	LZTFL1	LPAR1	SCG2	RNF175
SELM	MACROD2	LPHN2	SCG3	ROPN1
SEMA5A	MAFF	LPL	SCG5	RPL11
SEPP1	MANEAL	LSM7	SCGB2A1	RPL13A
SERPINI1	MANSC1	LTBP1	SCIN	RPL14
SFN	MAP1B	LUM	SCN3A	RPL15
SFTA1P	MAP3K5	LURAP1L	SELENBP1	RPL30
SGCG	MARCKS	LXN	SELM	RPL35A
SHISA2	MB21D1	LY6D	SERPINE2	RPL37A
SLAIN1	MCOLN2	LY75	SGK1	RPL38
SLC16A14	MDFIC	MACROD2	SH3BGRL	RPL4
SLC16A2	MECOM	MAD2L2	SH3GL2	RPL5
SLC1A1	MEF2C	MAGEA1	SH3RF3	RPL8
SLC24A3	MEIS1	MAGEA10	SHISA2	RPLP2
SLC25A33	MEST	MAGEA4	SIX1	RPS11
SLC25A5	MGLL	MAL	SIX3	RPS14
SLC26A2	MGMT	MALT1	SKAP1	RPS16
SLC2A10	MGST1	MAOB	SLC10A4	RPS19
SLC39A4	MGST2	MAP1B	SLC16A14	RPS24
SLC43A3	MIR155HG	MAP7D2	SLC25A6	RPS3
SLC6A14	MLC1	MARCKS	SLC32A1	RPS4Y1
SLFN11	MLF1	MCOLN3	SLC35D3	RPS6
SMAD7	MLLT3	MCTP1	SLC35F1	RUNX3
SMARCA1	MME	MEST	SLC38A5	RXRG
SMOC2	MMRN1	MFAP2	SLFN11	S100A1
SNHG6	MPEG1	MFAP5	SMAP2	S100A16
SNX7	MPO	MGC11082	SMARCA1	S100A2
SORBS2	MRC2	MGMT	SMC3	S100B
SOSTDC1	MSL2	MGST1	SNHG5	SATB1
SOX9	MT1X	MICB	SNX7	SCG2
SPARC	MT2A	MIR100HG	SOCS2	SCIN
SPESP1	MTAP	MIR205HG	SORL1	SCRG1
SPHK1	MX1	MLLT11	SOX11	SCRN1
SPOCK1	MX2	MMP1	SOX9	SDC2
SPON2	MYB	MMP2	SPARCL1	SELENBP1
SPTSSB	MYC	MMP7	SPHKAP	SELM
SQRDL	MYLK	MNS1	SPIN4	SERPINA3
SRPX	MYO1B	MPP1	SPOCK1	SERPINF1
ST3GAL1	MYO1E	MRPS6	SPP1	SERTAD4
ST6GALNAC5	MYO1G	MSLN	SPRY1	SFRP1
STARD3	MZB1	MT1M	SPRY2	SHISA2
STC1	NANOS1	MTAP	SST	SKP2
STK39	NAP1L3	MTUS1	STEAP1B	SLAIN1
STOM	NCF2	MUC16	STMN2	SLAMF7
STXBP1	NDFIP2	MUC20	STOM	SLC16A6
SULF2	NDN	MUC4	STOX2	SLC16A7
SYBU	NDRG1	MXRA5	SUMF1	SLC27A3
SYCP2	NEFH	MYADM	SYCP2	SLC38A1
SYT1	NETO2	MYEOV	SYK	SLC45A2
SYTL4	NGFRAP1	MYH10	SYTL1	SLC46A3
TCEA3	NID2	N6AMT2	TAGLN2	SLC5A4
TCF12	NKD2	NACA	TAGLN3	SLC7A5
TCF4	NLGN4X	NACAP1	TCEAL7	SLFN11
TFF1	NMRAL1	NAMPT	TCIRG1	SLFN12
TFF3	NNMT	NAP1L3	TFF3	SMC3
TFPI	NR2F2	NAPRT1	TGFB1I1	SMC4
TFPI2	NRIP1	NAPSA	THSD7A	SNHG5
TGFBR3	NRN1	NCEH1	TIMP1	SNRPB2
THBS1	NUDT19	NCF2	TMEM108	SNX7
THY1	OAT	NDN	TMEM158	SORCS1
TIMP3	OCIAD2	NDUFAF3	TMEM163	SOX11
TM4SF1	ODZ4	NEAT1	TMEM45A	SPAG4
TM4SF18	OLIG1	NEDD9	TMEM54	SPESP1
TMCO1	OPTN	NEFH	TMSB15A	SPHK1
TMEM200A	ORM1	NEFL	TMSB15B	SPOCK1
TMEM45A	OSBPL1A	NEIL3	TMTC1	SPP1
TMEM45B	OXCT1	NELL2	TOX3	SPRYD5
TMEM47	P2RX5	NEXN	TP53I3	SRGN
TMEM64	PABPC4L	NFE2L3	TPRG1	SRPX2
TMSB10	PAG1	NGFRAP1	TRIB2	SSRP1
TMSB15A	PAQR8	NHS	TRIT1	ST8SIA5
TMSB15B	PARD3	NID1	TRPM8	STC1
TMTC1	PARP12	NID2	TSPAN8	STEAP1B
TMX4	PARVG	NINL	TSPYL5	STK32A
TNC	PBK	NMU	TST	STOM
TNFRSF11B	PDGFRL	NPR3	TTC7B	SV2A
TNNT1	PDLIM1	NPTX2	TUBA1B	SYNC
TOP2A	PEG10	NR0B1	TUBA4A	SYT11
TPM1	PELI2	NRIP1	TUBB2B	TAC1
TPRG1	PERP	NRIP3	TUSC1	TBX3
TRIP6	PFKM	NRN1	TWIST1	TCN1
TSPAN8	PHACTR1	NT5E	UBB	TDRD9
TSPYL5	PHACTR3	NTS	UBC	TF
TSTD1	PHGDH	NUPR1	UBE2QL1	TFPI2
TTLL7	PHLDA2	ODC1	UCHL1	TGFB1I1
TUBA1A	PIM1	ODZ2	USP9Y	TGFBI
TUBA1B	PIP5K1B	OSMR	VAMP8	THBS1
TXNIP	PIR	OXCT1	VCAN	TIMM10
UBE2L6	PLA2G4A	OXTR	VIM	TM4SF1
UCHL1	PLAC8	PA2G4	VSNL1	TMCO1
UCP2	PLAGL1	PCCA	VWA5A	TMEM147
UGT8	PLAU	PCDH7	WASF3	TMEM158
UPK1B	PLCG2	PCDHB2	WFDC2	TMEM22
VAMP8	PLD4	PCDHB5	YAP1	TMEM220
VIM	PLD6	PCDHB6	ZFP36L1	TMEM47
VTCN1	PLEK	PCLO	ZIC2	TMEM98
WASF1	PLEKHA2	PCOLCE2	ZMPSTE24	TMSB10
WBP5	PLEKHF2	PDE4B	ZNF22	TNC
WISP2	PLEKHG1	PDK4	ZNF257	TNFRSF11B
XBP1	PLIN2	PEG10	ZNF320	TNFRSF21
XIST	PLK2	PFKFB3	ZNF323	TPPP
ZBTB10	PLXDC2	PFN1	ZNF542	TPTE
ZC2HC1A	PLXND1	PFN2	ZNF643	TRIM59
ZHX2	PMP22	PGBD5	ZNF665	TRIM6
ZIC2	PNMAL1	PHB2	ZNF816	TRIM63
ZNF114	PON2	PHGDH	ZNF883	TRIP13
ZNF238	POU2AF1	PHLDA1		TRIP6
ZNF404	PPAP2A	PHLDB2		TRNP1
ZNF518B	PPIC	PI3		TRPM1
ZNF577	PPP1R16B	PIP4K2C		TRPM8
ZNF610	PRAME	PJA1		TSPAN5
ZNF880	PRDX2	PKIB		TSPAN7
	PREX1	PLA2G16		TSPYL5
	PRG2	PLAC8		TSTD1
	PRICKLE1	PLAGL1		TTYH2
	PRKAR2B	PLAT		TUBA1B
	PRL	PLAU		TUBB4B
	PRNP	PLBD1		TWIST1
	PROK2	PLCB4		TXLNG2P
	PRSS21	PLEKHA7		TYR
	PRTN3	PLIN2		TYRP1
	PSAT1	PLK2		UBB
	PSMB9	PLS1		UCHL1
	PTGER2	PLSCR1		UCN2
	PTGS2	PLTP		USP53
	PTH2R	PMEPA1		VAMP5
	PTP4A3	PON3		VAMP8
	PTPN14	POSTN		VAV3
	PTPN6	PP14571		VCAN
	PTPRK	PPARG		VGF
	PTPRN2	PPARGC1A		VWA5A
	PXDN	PPIA		WASF3
	PYGL	PPIC		WFDC1
	QPCT	PPP1R3B		WNT5A
	RAB11FIP1	PPP2R2B		XIST
	RAB31	PRKAR2B		ZCCHC24
	RAB33A	PRKCDBP		ZDHHC2
	RAB34	PRKD1		ZHX2
	RASGRP3	PRMT6		ZNF114
	RASSF2	PRODH		ZNF22
	RBMS1	PROS1		ZNF302
	RCBTB2	PRSS1		ZNF415
	RCSD1	PRSS21		ZNF521
	RDH10	PRTFDC1		ZNF573
	RETN	PSAT1
	RGCC	PSCA
	RGS1	PSD3
	RGS10	PSG1
	RGS16	PSG5
	RHOU	PSMB1
	RHPN2	PSMB10
	RNASE6	PSMB9
	RNASET2	PSMG4
	RNF130	PSPC1
	RNF175	PTGER4
	RPS4Y1	PTGFRN
	RRAGD	PTGS2
	RRAS2	PTHLH
	RUFY3	PTPLAD2
	RUNX1-IT1	PTPN13
	RUNX3	PXK
	RXFP1	PYCARD
	S100A10	PYGL
	S100A11	QPRT
	S100A4	RAB15
	S100P	RAB34
	SACS	RAI14
	SAT1	RARRES3
	SATB1	RASGRP1
	SCAND3	RASSF10
	SCARNA17	RASSF2
	SCRN1	RBM24
	SEL1L3	RBP1
	SELL	REL
	SELM	RGCC
	SEPP1	RHOA
	SERPINB1	RHOU
	SERPINB10	RIBC2
	SERPINB2	RNASE1
	SERPINE2	RNASET2
	SESN3	RNF182
	SETD6	RNFT2
	SGCE	ROBO1
	SGK1	RPL11
	SH3BP5	RPL13A
	SIGLEC5	RPL3
	SIX3	RPL35A
	SLA	RPL36
	SLC12A2	RPL37A
	SLC16A10	RPL38
	SLC25A24	RPL4
	SLC27A2	RPS11
	SLC28A3	RPS14
	SLC2A5	RPS19
	SLC35F3	RPS24
	SLC38A5	RPS3
	SLC44A1	RPS4Y1
	SLC7A11	RPS6
	SLC9A3R1	RSPO3
	SLCO4A1	S100A10
	SLFN13	S100A11
	SLPI	S100A13
	SMAD1	S100A14
	SNHG5	S100A16
	SNX9	S100A4
	SOCS1	S100A6
	SOCS2	S100A8
	SORBS2	S100P
	SPARC	S1PR1
	SPHK1	SALL3
	SPINK2	SASH1
	SPINT1	SATB1
	SPINT2	SCG2
	SPP1	SCIN
	SPRY2	SCOC
	SRPX	SDC2
	SRSF8	SDR16C5
	ST18	SELM
	STAG2	SEMA3C
	STAP1	SEPP1
	STK39	SERPINA1
	STXBP1	SERPINB5
	SVIP	SERPINE1
	SYK	SERPINE2
	TANC1	SERTAD4
	TBC1D4	SFN
	TBL1X	SFR1
	TCEAL3	SFTA2
	TCF4	SH3BGRL
	TCF7L2	SLC12A8
	TCL1A	SLC16A14
	TDO2	SLC16A2
	TEAD4	SLC16A3
	TES	SLC16A4
	TEX19	SLC1A1
	TGFBI	SLC25A6
	TGIF1	SLC2A10
	THEMIS	SLC2A3
	TIMP1	SLC38A1
	TLR10	SLC47A1
	TM6SF1	SLC6A14
	TMEM133	SLC7A7
	TMEM158	SLCO2A1
	TMEM163	SLCO3A1
	TMEM170B	SLFN11
	TMEM200A	SMPDL3A
	TMEM204	SMYD3
	TMEM71	SNAI2
	TMIGD2	SNHG6
	TMPRSS3	SNRPB
	TMSB15A	SNRPF
	TNFRSF1B	SOCS2
	TNIK	SOD1
	TNS3	SORBS2
	TOM1L1	SOX2
	TOX	SOX9
	TOX2	SPAG1
	TP53	SPESP1
	TPBG	SPINK1
	TPRG1	SPINT2
	TRAC	SPOCK1
	TRAF5	SPP1
	TRBC2	SPRR1A
	TRDC	SPRR1B
	TRIB2	SQLE
	TRIB3	SRGN
	TRIM59	SRPX
	TRPM8	ST3GAL5
	TSLP	STAP2
	TSPAN13	STC1
	TSPAN7	STC2
	TSTD1	STEAP1
	TUBB2A	STEAP2
	TUBB6	STK24
	TUFT1	STOM
	TXLNG2P	STOML2
	TXNIP	SUN3
	UBB	SUSD5
	UBD	SVIP
	UBE2E2	SYCP2
	UCHL1	SYNC
	UEVLD	SYTL2
	UGGT2	SYTL3
	UNC13B	TACC1
	UPP1	TACSTD2
	UTS2	TCAM1P
	VAMP8	TCEA3
	VASH2	TCN1
	VIM	TESC
	VPREB1	TFAP2A
	WASF1	TFF1
	WASF3	TFF3
	WBP5	TFPI
	WNT5A	TFPI2
	WT1	TGFB2
	XBP1	THSD7A
	XIST	TIMP2
	YPEL3	TIMP3
	ZAK	TLE2
	ZBTB16	TM4SF1
	ZC3H12C	TM4SF18
	ZHX2	TMEM117
	ZMIZ1	TMEM133
	ZNF285	TMEM135
	ZNF395	TMEM170B
	ZNF404	TMEM176B
	ZNF439	TMEM200A
	ZNF521	TMEM22
	ZNF544	TMEM220
	ZNF573	TMEM27
	ZNF596	TMEM71
	ZNF600	TMEM98
	ZNF681	TMPRSS11E
	ZNF711	TMSB10
	ZNF788	TNIK
	ZSCAN18	TOX3
		TPD52L1
		TPK1
		TPM2
		TPTE
		TRBC2
		TRIB2
		TRIM58
		TTC7B
		TUBA1A
		TUBA1B
		TUBB2B
		TUBB6
		TUSC1
		TUSC3
		TWIST1
		UBE2C
		UCHL1
		UPK1B
		VCAN
		VGLL1
		VIM
		VSNL1
		VTCN1
		VTN
		VWA5A
		WBP5
		WFDC2
		WIF1
		WISP2
		WNT5A
		WWTR1
		XIST
		YWHAE
		ZIC2
		ZMIZ1
		ZNF300
		ZNF518B
		ZNF542
		ZNF788
		ZNF883
