# Supplementary material for: Identifying anti-cancer drug response related genes using an integrative analysis of transcriptomic and genomic variations with cell line-based drug perturbations
Source: Oncotarget. 2016 Jan 25;7(8):9404–19. doi: 10.18632/oncotarget.7012 (PMC4891048; doi:10.18632/oncotarget.7012)
Supplement: Supplementary file 3 [file oncotarget-07-9404-s003.xlsx]

## Sheet: Sheet1
Drug resistance related gene of breast cancer cell lines from gene expression and CNV data analysis
Drugs	Genes
OSU-03012	GNE ACTR3 SYCP2 CPE CRIP1 CYBA CELSR3 EIF5A EREG RFTN1 HEY2 TPRG1 HLA-A C7orf46 SHISA2 LDHB MT1M MYH10 ODC1 SNX7 SERPINI1 ANO1 MCOLN3 PRKD1 PREX1 ACTA2 NXN TFPI SCG2 PLBD1 RAB34 PPP1R1B PCGF5 DSCR8 PLXDC2 HSD17B6 FAM110B UBE2L6
BX-795	SYCP2 AGR2 PM20D2 10-Sep CYBA DPYSL2 CENPV FMOD QPCT GALNT3 GHR FOXA1 APOD LGALS3 C9orf152 MYH10 CEACAM6 ECHDC1 PRLR C14orf132 S100A14 PREX1 BDKRB2 SEPP1 NXN BLVRB ST3GAL1 TFF3 TOP2A XBP1 PSCA SLC2A10 ABCC11 WASF1 ANKRD30A PGAP3 CLCA2
AUY922	SPON2 EPCAM RPL14
Pazopanib	TSTD1 MUCL1 GSTO2 CYP1B1 SFTA1P NID2 ME1 PODXL SMOC2 BMPR1B C1R NRP1 CHRDL1
AZD6244
BIBW2992	OSBPL6 CLU ERP27 COL6A3 COCH ZHX2 FOXD1 MFAP2 PIP PKD2 PLOD2 S100P SLC16A2 PSCA NETO2 HORMAD1 AGPS
AZD0530	PPIF TUBA1B KHDRBS3 RBP7 RGL1 LYSMD2 GATA3 GREM1 NANOS1 LGALS3BP PLEKHO1 PRMT6 PCDHB10 PSG5 BDKRB2 S100P UPK1B UGT8 PLBD1 HIST1H4C CBR1 KYNU ANKRD30A
VX-702	DSCR8
PHA-665752	TFPI2
Camptothecin	MGLL PM20D2 CRABP1 PRICKLE2 FAM24B ZHX2 GOLGA8A GABRE BAMBI GAPDH C9orf152 ASS1 PLCB4 PODXL GSDMB SCD SLC16A2 TOP2A PSCA SLC2A10 CAV2 IRS2 FAM110B CD14
AZD7762	CRISP3 IGF2BP3 STARD3 TMEM200A CLU CPE COCH EPHX4 KRT5 C9orf152 PIP PODXL RPL11 S100A2 TFF3 ABCC11 VAMP8 CD14
NU-7441	MUM1L1 TMCO1
AS601245	ACTR3 PDZK1IP1 SYCP2 SCGB1D2 FSTL1 PRKCDBP CRYAB MANEAL PRICKLE2 EDN1 CELSR3 SFTA1P NID2 PRAME GHR CXCL1 CXCL2 HLA-A FOXA1 HSD17B1 ID1 IFI27 IFIT1 AMIGO2 APOD IGFBP6 KRT5 KRT14 KRT17 KRT34 LAMB1 LGALS3BP ME1 MGST1 MT1M GULP1 PFKP PHYH PON3 ANO1 PTPRK CXCL5 REEP1 TFF3 THBS1 C1S CA12 NME5 CAV1 CAV2 AKR1C3 NUAK1
AEW541	GNE ERP27 PABPC4L CELSR3 EREG GAPDH IFI27 AQP3 ME1 NNMT PCDHB10 LRRN1 PCDHB16 PTPRM S100P KYNU GSTO1
JNJ-26854165	SYCP2 FSTL1 PRKCDBP KLHL29 GSTO2 PABPC4L CRABP2 CTSB DPYSL2 SLC26A2 FAM24B EREG FBN2 GPX3 CXCL2 C5orf25 LGALS3BP TMCO1 SULF2 ODZ2 PTX3 NXN TMTC1 HORMAD1 PCGF5 CAV1 TMSB10
OSI-906	CRISP3 PLK2 IFI44L CELSR3 STOM FBP1 ALDH3B2 TPRG1 CXCL2 HSD17B4 TNC APOD AQP3 KRT14 KRT17 C15orf52 LDHB LGALS3BP MGST1 MLLT6 PBX3 PCDH8 GULP1 ANO1 NLRP2 C14orf132 CCL2 CXCL6 SOX9 TFF3 CA12 TFPI2 NME5 SRPX SORBS2 CAV2 SPHK1
RAF265	PRKCDBP OSBPL6 RBP7 COL5A2 CRIP1 CTSB CYBA CENPV ERBB2 FMOD EPHX4 QPCT BAMBI RGS17 GHR FOXA1 IFI27 KRT14 KRT17 LAMB1 LGALS3BP LRP2 LY6E NFIA PLOD2 ECHDC1 PLSCR4 PTX3 NXN ST3GAL1 TFF3 CA12 PSCA ST6GALNAC5 PCGF5 ABCC11 CAV1 CAV2 SELENBP1 CD14 GSTO1
AMG-706	RAMP1 CRISP3 ZNF238 STARD3 PADI2 CTHRC1 10-Sep ZNF114 ALDH2 GOLGA8A SATB2 LDOC1 TMSB15B GPX3 C9orf152 LRP2 FAM20C NXN SPOCK1 THBS1 VIM VTCN1 EFHD1 IRS2 NRP1 PGAP3
PF-562271	GNE ARPC1B PLIN2 CYBA CELSR3 EFEMP1 EPHX4 GHR SFN H19 FAM102B TPRG1 IFI27 AQP3 LGALS3BP PRKD1 LRRN1 PCDHB16 RPL8 TFF3 CA12 ST6GALNAC5
ABT-888	RPS19 UCP2
NVP-BEZ235	ALDH2 OPN3 LDOC1 BAMBI THBS1 TTLL7 AGPAT9 HEPH
Gefitinib	RAMP1 SPON2 EDN1 ETS2 FKBP5 GALNT3 AQP3 KRT19 SMAD7 MAL MFAP2 CEACAM6 NT5E PRTFDC1 PCDHB16 RPL8 POPDC3 SLC16A2 SPARC TCF12 UCP2 ELOVL6 COLEC12 PCGF5 FAM110B SLFN11
CEP-701	CLU LYSMD2 NGFRAP1 MSX1 BLVRB SLC16A2 TCF4 TOP2A
Methotrexate	PHB2 GATA3 IGFBP6 MX1 RAB34 UBE2L6
PD-173074	LOC100128822 PPIF EPHX4 HOXB6 LAMB1 PPIC ECHDC1 CXCR7 SQRDL RPL37A SEPP1 TGFBR3 SLFN11 CHRDL1 GSTO1
Docetaxel	SLAIN1 SLC16A2 TOP2A
Tipifarnib	IFI30 IFI44L PLIN2 10-Sep EIF5A PTEN HECW2 ZNF518B
TAE684
Erlotinib	F12 MAP7D2 IGFBP3 PLAC8 PSG5 PRDX2 SLC25A33
GDC0941	CTSB FAM24B EIF5A FBN2 EFEMP1 AKR7A3 RFTN1 GREM1 KRT5 MEST SCGB2A2 NRN1 PKD2 PRKAR2B AZGP1 ACTA2 RPS19 SLC1A1 EFHD1 PCGF5 AKR1C3 VAMP8 UBE2L6
Lapatinib	TUBA1B ZNF238 AGR2 IFITM2 PRSS23 CLU GSTO2 TMEM45B ERP27 ZHX2 FKBP5 RFTN1 QPCT BAMBI C17orf58 CXCL1 IGFBP5 ANKRD30B SHISA2 LY6E MDK ME1 SCGB2A2 MGST1 MUC2 PBX3 PLEKHO1 PIP PLA2G2A PODXL TMEM45A MCOLN3 SLC39A4 PCDHB10 C16orf62 PCDHB16 RPL37A BDKRB1 BDKRB2 SCD SGCG BLVRB ST3GAL1 TFF1 THY1 CA2 PLBD1 PSCA RAB34 PSRC1 PLXDC2 HSD17B6 KYNU
Sorafenib	CENPV SLC16A2 UGT8
Lenalidomide	CRYAB C8orf84 CYP4X1 NPR3 PPIC RNF130
Nutlin-3
CCT007093	PRSS23 CTHRC1 COL9A3 NANOS1 CXCR7 ZBTB10 VTCN1 SLC25A33
AZD-2281	SLAIN1 PRICKLE2 CENPV GOLGA8A MAP7D2 STK39 TMSB15B HSPA1A MEST SLC24A3 BMPR1B SYT1 TOP2A CA2 IRS2 FAM110B
Bicalutamide	IFITM2 CRABP2 PRKD1 SLC1A1 TFPI2 ARRDC4
PLX4720	SLC6A14 FLRT2 AGPAT9
Midostaurin	TSTD1 SYCP2 STARD3 MGLL RBP7 MUCL1 TMEM45B COL12A1 CRABP2 CYBA CELSR3 EIF5A ERBB2 ALDH3B2 FMOD SPESP1 QPCT MOXD1 RGS17 APOD LAMB1 LGALS3 LY6E TM4SF1 MFAP2 MT1M MUC2 CEACAM6 NRAS PIP ANO1 ECHDC1 AZGP1 SLC24A3 RRAGD RPL5 RPL11 BDKRB2 S100A8 BLVRB ST3GAL1 TFF1 TFF3 TGFBR3 C1R XIST SCG2 SLC2A10 AGPS ZNF518B CAV1 CAV2 HSD17B6 PGAP3
GDC-0449	ID3 PRKAA2 TGFBR3 CA2
BMS-754807	SYCP2 PM20D2 TMEM64 PRAME CYP4X1 CXCL2 FOXA1 LGALS1 MT1M NRAS WBP5 ANO1 TMX4 PRTFDC1 PREX1 NXN TFF3 XBP1 SLC2A10 TMEM47 CAV1 CAV2 TMSB10 PGAP3 ATP2C2
AP-24534	CRABP1 CYBA CENPV EPHX4 GHR H19 CXCL2 NRAS SCG2 ELOVL6 COLEC12 CAV2 IRS2
ABT-263	LOC100128822 DCD PLIN2 COL9A3 DSP C5orf25 KRT81 ME1 PHYH MESP1 PTEN UGT8 CA12 TUBA1A ST6GALNAC5 DEPDC7
GSK-650394	SYCP2 SPON2 APCDD1 DPYSL2 EIF5A CENPV MOXD1 EPCAM MYH10 ANO1 ROBO1 NXN XBP1 ELOVL6 ZNF518B FAM110B
GSK-1904529A	IFI30 CRABP2 ZNF610 EIF5A FAT1 HEY2 H19 LAMB1 MLLT6 ODC1 MCOLN3 PRKD1 BDKRB1 TGFBR3 SCG2 ZNF577 IFITM1 WASF1 CD97
AZD8055	PRICKLE2 CENPV ANKRD30B PRMT6 FAM20C SLC24A3 RNASE4 TTLL7 FAM110B UBE2L6
Elesclomol	RBP7 PRKD1 FAM110B
FTI-277	PLIN2 SFTA1P CYP4X1 SFN TPRG1 NOV CALML5 SOX9 TCF4 AKR1C3
ZD-6474	LOC100128822 ERP27 DTX4 GATA3 PCDHB10 PSG5 RPL37A S100P SLC16A2 PRDX2 UGT8 PLBD1 HIST1H4C ZNF518B KYNU ANKRD30A
Doxorubicin	SYCP2 KHDRBS3 IFI44L PRKCDBP MGLL PM20D2 SELM ECM1 CENPV PRAME H19 GSTT1 HSD17B1 HSPA1A C7orf46 KRT6B LY6E EPCAM MGST1 MSX1 PBX3 PLEKHO1 PRMT6 SYBU ODZ2 S100A4 S100A6 S100P SMOC2 BLVRB ST3GAL1 SLC16A2 SOX9 SPOCK1 PRDX2 TOP2A PCGF5 WISP2 FAM110B
Embelin	TMEM45B ABCA1 GABRE MGST1 HDGFRP3 PLAC8 PIP EPDR1 BMPR1B TGFBR3 PLBD1 KMO
FH535	CRIP1 EIF5A HEY2 CADM1 KRT14 MLLT6 PBX3 PTEN SLC1A1 TRIP6 NME5
Paclitaxel	SFTA1P EFEMP1 DKK1 GOLGA8A LDOC1 MLLT6 NRN1 PLOD2 ODZ2 RNASE4 BDKRB1 SGCG TIMP3
Etoposide	CDH3 LYSMD2 GAPDH ID1 IFIT1 AMIGO2 LY6E MGP MLLT6 IL17RB MESP1 ST3GAL1 SLC16A2 TOP2A XBP1 RNF128 SLC2A10 PCGF5 VAMP8 HOMER1
QS11	SYCP2 TXNIP CYBA GATA3 H19 H2AFZ C2orf74 ZNF404 C4orf52 LGALS3 ODC1 PREX1 ST3GAL1 TFF3 C1R PSCA TMEM47 PLXDC2 TSPYL5 TMSB10
AZD6482	PLEKHO1 OLFML3 S100A6 KYNU
RDEA119	GPC6 ARPC1B TMSB15A CDC42EP5 EDN1 NUPR1 HHEX MDK MGST1 NPR3 ECHDC1 SQRDL BLVRB SLC16A2 THY1 TOP2A TUBA1A FAM110B CXCL14 CLCA2
RO-3306	SERPINI1
ATRA	AGR2 CTHRC1 ERP27 PM20D2 CPE AGR3 CYP2J2 PRICKLE2 EMP3 ERBB2 ALDH2 FBN2 GOLGA8A PRAME LDOC1 TMSB15B HSD17B1 APOD IGFBP3 IGFBP7 C9orf152 LRP2 TM4SF1 SMAD7 MAP1B MFAP2 CEACAM6 PKD2 FXYD5 TMX4 PRTFDC1 FAM20C C16orf62 PLSCR4 S100A14 PTX3 RARRES1 S100A2 SGCG BLVRB SPOCK1 THBS1 THY1 C1S VIM VTCN1 EFHD1 NETO2 HORMAD1 CAV1 CAV2 VAMP8 CD14 PGAP3 HEPH ATP2C2
Thapsigargin	SYCP2 PABPC4L CRABP2 CRIP1 CELSR3 FBP1 HEY2 CXCL2 FOXA1 HSPA1A IFI27 ODC1 PCDH8 GULP1 ANO1 PRKAR2B C14orf132 REEP1 TFF3 THBS1 C1S ELOVL6 TFPI2 PCGF5 ARRDC4
BMS-708163	EFS H2AFZ SERPINI1 S100A8 STC1 SLC25A33
PF-4708671	STARD3 FSTL1 PRKCDBP MUCL1 CRABP2 MANEAL C8orf84 DHCR7 EMP3 GSTP1 HSD17B1 ID3 IFIT1 LGALS3BP LOX CYTL1 PTPRK RPS16 NXN SMARCA1 ABCC11 SELENBP1 UBE2L6
Shikonin	SYCP2 CENPV QPCT HHEX IGFBP7 LAMB1 LY6E MFAP2 NPR3 ECHDC1 HECW2 ST3GAL1 FAM110B
IPA-3	ALDH2 C2orf74 MDK BMPR1B TMEM47 PLXDC2
KU-55933	DHRS2 CKB C8orf84 GATA3 SLC43A3 KRT86 NPY1R SULF2 AZGP1 SNHG6 RAB34 ZNF577
Vorinostat	ACTR3 PPIF GNB2L1 MGLL COL5A2 COCH EDN1 HEY2 RPL13A GALNT3 NGFRAP1 TMSB15B H2AFZ SHISA2 LGALS3 ME1 PLAGL1 RPL37A S100A4 S100A6 SLC16A2 PRDX2 TIMP3 SLC2A10 SLC25A33
Bosutinib	MBOAT2 FAT1 FBN2 GSTP1 ID1 ID3 LAMB1 MT1M SLC39A4 C16orf62 RRAGD DNAJC22 AKR1C3 RPL14
PD-0332991
NSC-87877	SYCP2 CRABP1 EREG FKBP5 CXCL2 LAMB1 LDHB GULP1 HECW2 REEP1 PLBD1 HSD17B6
Bleomycin	LOC100128822 SYCP2 IGF2BP3 MUCL1 MANEAL CELSR3 AKR7A3 CXCL1 CXCL2 HHEX IGFBP7 LDHB C9orf152 MDK MFAP2 MT1M WBP5 PLAC8 PRKAA2 ECHDC1 PRLR SEPP1 NXN SMARCA1 TFPI PLBD1 RAB34 PPP1R1B SLC25A33 ABCC11 HSD17B6 NUAK1 ATP2C2
DMOG	CADM1 DSCR8
Topotecan	SLC26A2 ABCA1 MOXD1 TNFRSF11B PPP3CA GSDMB PCDHB10 GPR126 RPS24 SYT1 TCF12 FAM110B
Gemcitabine	KLHL29 FAM24B HHEX EPCAM MGP SPOCK1 ELOVL6
Vinorelbine	MT1M ZIC2
Cytarabine	LDOC1 MGP SPOCK1
Nilotinib
LAQ824	COL12A1 UGT8 UBE2L6
Axitinib	IFITM1
17-AAG	PRKCDBP COL5A2 SFTA1P GAPDH GSTT1 C2orf74 C15orf52 FAM69A MAP1B NNMT FXYD5 PPIC PPP3CA GSDMB FAM20C PLSCR4 S100A2 SCD CA8 SRPX CD97
AICAR	CYP1B1 AKR7A3 LGALS3 GULP1 FAM46A FAM20C HECW2 RPL5 RPL11 TGFBR3 C14orf159
Vinblastine	CDH3 KHDRBS3 RBP7 EREG PYCARD SHISA2 BDKRB1 CCL2 SLC16A2 HORMAD1 HSD17B6 GSTO1
PAC-1	LOC100128822 DCP1B H19 C2orf74 MEST PRKAA2 HECW2 TCF4 TSPYL5
Temsirolimus	TSTD1 SYCP2 IFI30 FSTL1 PRKCDBP COL6A3 FBP1 PRAME FLRT2 GATA3 C17orf58 GSTT1 HLA-A FOXA1 HSD17B4 TNC IFI27 IGFBP3 LDHB C9orf152 LOX TM4SF1 MDK MFAP2 MGST1 NNMT NOV WBP5 PFKP SERPINI1 TMCO1 PRMT6 PRTFDC1 PLSCR4 S100A14 PREX1 PTX3 SQRDL NXN SLC1A1 TCEA3 C1S VIM XBP1 TFPI2 EFHD1 SLC2A10 C9orf64 KISS1R ABCC11 CAV1 NRP1 ANKRD30A TMSB10 PGAP3 ATP2C2
CI-1040	EFS KLHL29 CYP1B1 FAM24B SATB2 RPL13A LYSMD2 HHEX FAM69A SMAD7 MGP MGST1 GAL PEG3 RPL8 RPS6 RPS11 RPS19 RPS24 THBS1 TPM1 VAMP8 DNER HOMER1
Panobinostat	PCDHB10 PLXDC2
Bexarotene	PRKCDBP APCDD1 RGS17 HOXB7 C5orf25 LGALS1 XIST C9orf64 ARRDC4
Cisplatin	CRAT SLC26A2 SOSTDC1 ID4
LFM-A13	DSP DYNLT3 DSCR8 CD14
PD-0325901	PPIC
TKI258	KCTD12 ALDH2 HLA-A FOXA1 ZNF404 IGFBP6 KRT14 LGALS3BP TM4SF1 SERPINI1 POPDC3 SPHK1 PGAP3
ZM-447439	CENPV GATA3 IGFBP5 ZBTB10 CA2
AG-014699	CDH3 IFITM2 STARD3 KLHL29 CKB ERP27 COL12A1 PABPC4L MUM1L1 F2RL1 RGL1 SATB2 ASPHD1 HSPA1A ANKRD30B ME1 SCGB2A2 MUC2 CEACAM6 ODC1 MST4 CALML5 SERPINI1 PODXL PRKAR2B AZGP1 C14orf132 PTPRM PVALB SOX9 STC1 TOP2A PSCA SLC2A10 PPP1R1B IFITM1 KMO FAM110B ANKRD30A
CHIR-99021	TSTD1 MANEAL CYP1B1 CYP2J2 CELSR3 GABRE MOXD1 FAM102B GSTT1 HOXB6 HOXB7 TNC IFI27 APOD IGFBP6 KRT17 KRT81 ME1 MGP NNMT NRAS ANO1 ACTA2 CCL2 SEPP1 BMPR1B C1S TRIP6 RAB34 IFITM1 CAV1 CAV2 AKR1C3 NRP1 GSTO1 NUAK1
LBW242	PRAME S100P PLBD1 RAB34 HSD17B6

## Sheet: Sheet2
Drug resistance related gene of HAEMATOPOIETIC_AND_LYMPHOID_TISSUE cancer cell lines from gene expression and CNV data analysis
Drugs	Genes
OSU-03012	FBXO6 LAT HMOX1 CCL22 RUNX3 LITAF
BX-795
AUY922
Pazopanib	CNN3
AZD6244
BIBW2992
AZD0530	C1orf226
VX-702
PHA-665752
Camptothecin
AZD7762	TSTD1 GPNMB CTSG RASGRP3 C20orf197 IGJ FAM69A C9orf167 RNF130 C5orf62 RNASET2 COL23A1
NU-7441
AS601245
AEW541
JNJ-26854165
OSI-906
RAF265
AMG-706
PF-562271
ABT-888	CFTR NLGN4X
NVP-BEZ235	BTBD11
Gefitinib
CEP-701	TSTD1 TOM1L1 GPNMB CYB5A ENPP4 GLUL CCR10 ISG20 FAM69A CD99 MT1X BEX1 BNIP3 WT1 IRX3 PIP5K1B SRPX C5orf62 SPHK1 COL23A1 LITAF MRC2
Methotrexate
PD-173074	ADA ADAM19
Docetaxel
Tipifarnib
TAE684
Erlotinib
GDC0941
Lapatinib	RCSD1
Sorafenib	MEIS1
Lenalidomide	TMPRSS3
Nutlin-3
CCT007093
AZD-2281	TEAD4 RAB34
Bicalutamide
PLX4720
Midostaurin
GDC-0449	HPGDS ASS1 HOPX
BMS-754807
AP-24534	ZNF573 ZNF596 MYLK PSMB9 SLC9A3R1
ABT-263	ITM2C
GSK-650394
GSK-1904529A
AZD8055	AIM2
Elesclomol
FTI-277
ZD-6474
Doxorubicin	OPTN FAM129A TPRG1 PDGFRL
Embelin
FH535	APLP2
Paclitaxel	IRX3
Etoposide	BHLHE22 GZMA PDGFRL
QS11	OPTN GJA1 BCL2A1
AZD6482
RDEA119	FLRT3 MANSC1 RRAGD XIST
RO-3306
ATRA	CPNE5 TLR10
Thapsigargin	F12
BMS-708163
PF-4708671	2015-09-10
Shikonin	LOC728392
IPA-3	CMTM7 TMIGD2 FBXO6 TRIB2 IQCG
KU-55933
Vorinostat	ABLIM1
Bosutinib	GPNMB CX3CR1 TRIM59
PD-0332991
NSC-87877
Bleomycin	BLNK MYO1G
DMOG
Topotecan	C16orf54 C20orf197 ISG20 MYB
Gemcitabine	ZAK PMP22 TMEM163 KCNK17
Vinorelbine	AKR1B1 FBXO6
Cytarabine
Nilotinib	CISH CX3CR1 SERPINB1
LAQ824	SELL
Axitinib	SPRY2 GPNMB CISH SERPINB1 RASGRP3 EIF2C2 IL8 FAM69A MT2A PLAU BIVM PRG2 RNF130 LXN FLJ33630 TCF7L2 DYSF C5orf62
17-AAG
AICAR
Vinblastine
PAC-1	CEBPD CHI3L1 CD300A SERPINB1 FBXO6 ERCC6L C9orf167 PREX1 TNFRSF1B
Temsirolimus	ARHGAP42
CI-1040
Panobinostat
Bexarotene
Cisplatin	NLGN4X XIST EIF1AY
LFM-A13
PD-0325901
TKI258
ZM-447439
AG-014699	ENPP4
CHIR-99021
LBW242

## Sheet: Sheet3
Drug resistance related gene of NSCLC cancer cell lines from gene expression and CNV data analysis
Drugs	Genes
OSU-03012	SEMA3C CCT8 NMU EPB41L1 GMDS IPO5 RPS3 TFF3
BX-795
AUY922	CPNE4 EPB41L2 GNAL FRMD4A 1-Mar
Pazopanib	KRT16 BANF1 WISP2
AZD6244	CATSPER1 ANKRD22 ARHGDIB STAP2 ATP2C2
BIBW2992	CSTA EPB41L3 ODC1 PMEPA1 ARL14
AZD0530
VX-702	PRODH
PHA-665752	CHST11 PSG1
Camptothecin	KRT81 IFIH1 SLC2A3 VSNL1
AZD7762
NU-7441
AS601245	PFN1
AEW541
JNJ-26854165	PPIA
OSI-906
RAF265
AMG-706	S100A8
PF-562271
ABT-888	DEFB1
NVP-BEZ235	EFNB2 GGH
Gefitinib	COL12A1 DTX4 TPK1 HHEX ODC1 CAMK2N1 SERTAD4 PMEPA1 ARL14
CEP-701
Methotrexate
PD-173074	PP14571 S100A16 GNAL AQP3
Docetaxel	PLS1
Tipifarnib	YWHAE
TAE684
Erlotinib	CLGN PFN1
GDC0941	C7orf46 PMEPA1
Lapatinib
Sorafenib	LMNB1 NACA
Lenalidomide
Nutlin-3	PHGDH GDI2 GSTP1 ATP5G2 RPL38
CCT007093	KCTD12 F8 HIST1H2BD
AZD-2281
Bicalutamide	ABCA12
PLX4720
Midostaurin	PLBD1
GDC-0449	COL4A1 ELAVL2 EPB41L3 IGFBP3 RPL38 CYBRD1
BMS-754807
AP-24534	TFF1
ABT-263	ATRN
GSK-650394
GSK-1904529A	RASGRP1
AZD8055	C2orf74
Elesclomol	LHFP WFDC2 FSTL1 TTC7B SDR16C5 FAM101B NPR3 GNB4 SLC2A3 TUBA1A ATP2C2
FTI-277	PSD3 DNAJC15 DSE YWHAE TMSB10
ZD-6474
Doxorubicin
Embelin	SPAG1
FH535
Paclitaxel
Etoposide	SFTA2 EID3 SLC2A3
QS11	CCT8 KLHL29 FOXE1 GATA6
AZD6482
RDEA119
RO-3306	CEACAM5 DEFB1
ATRA	MTAP
Thapsigargin
BMS-708163
PF-4708671
Shikonin
IPA-3	NID2
KU-55933
Vorinostat	RPL38
Bosutinib	MLLT11 SDR16C5
PD-0332991	HAS3 FOXQ1
NSC-87877	PCOLCE2
Bleomycin	FLRT2 GNAI1
DMOG
Topotecan
Gemcitabine	EPHA4 RPL11
Vinorelbine
Cytarabine	MACROD2 SLC2A10
Nilotinib
LAQ824	LMNB1 PPARG
Axitinib	TTC7B SDR16C5 NDUFAF3 IL8 LAMC1 ATRN GGH
17-AAG	RNF182 GBP1
AICAR	DAPP1 KRT6C PPP2R2B SDC2 BMP5 SPRR1B
Vinblastine
PAC-1
Temsirolimus	MLLT11 VCAN NR0B1 EFNB2 GBP3 PLAT RARRES3 IFIH1 ERAP2
CI-1040	NAMPT MAD2L2 PCDHB5 SOX2
Panobinostat	PLA2G16 EFEMP1 CBS
Bexarotene	SOD1
Cisplatin
LFM-A13	CLNS1A
PD-0325901
TKI258
ZM-447439
AG-014699	TUBB2B PLCB4
CHIR-99021
LBW242	CLNS1A EPB41L2 PA2G4 KCNK15

## Sheet: Sheet4
Drug resistance related gene of SCLC cancer cell lines from gene expression and CNV data analysis
Drugs	Genes
OSU-03012	CDH7 NPM3 KCTD12 CTNNA1 ZNF883 ETFB FOXG1 SCG3 ANXA1 SLC35D3 INSM1 C14orf23 ASCL1 ARMCX1 PKIB BCHE SCG5 SOX11 TAGLN2 CCND2 ISG15
BX-795	NPM3 CEBPD WASF3 CGA CTHRC1 PLEKHA7 CTNND2 SLC16A14 NQO1 DPYSL3 DUSP6 DOK6 LPHN2 PRAME TMEM158 RAI14 FBXO6 GEM C20orf197 GPX2 DNAJC15 H2AFZ ANXA4 HOXB7 ID1 C2orf74 SH3RF3 SNHG5 LIFR LOC400043 ASCL1 PCSK1 PDGFA PKIB ODZ2 PTMS ZNF323 ISL2 SOX11 SST CLDN5 FAM155A PXDN SCG2 TMEM163 HIST1H2BK CSDA SKAP1
AUY922	IFITM2 CTNNA1 CTSS NQO1 DUSP6 EGR1 EYA2 FAM123A EPB41L3 COBL DNAJC15 ANXA1 SH3RF3 IGFBP7 MET MT2A NEUROD1 NHLH1 OTX2 NRN1 RPL4 RPL5 RPL35A TMTC1 SPARCL1 HIST1H2BK NRP1 CCND2 PPP1R14A ISG15 REC8
Pazopanib	NQO1 EPB41L3 ME1 MT2A
AZD6244	TRIB2 TMEM163
BIBW2992
AZD0530	SLC16A14 FOXG1 IL8 IL13RA1 ARMCX1 PXDN NRP1 IER3 HS6ST2
VX-702	SPRY1 TCIRG1 ACVR1C CTSS AGT HEPACAM2 SH3RF3 LMO2 SCGB2A1 PDGFRA MAN1C1 RARRES3 S100A2 CLDN5 ZIC2 TMEM163 TSPYL5 ISG15 ARHGEF10
PHA-665752	RNF182 IL13RA1 MET NRP1
Camptothecin	CDH7 TMEM54 KCTD12 PLEKHA7 AGT GPC5 PCDH17 TRIB2 NR3C1 ANXA4 HLA-B C2orf74 SH3RF3 LIFR MT1F NEFM NNMT ESRP1 OXR1 STOX2 RAP1A RPL35A SOX9 SOX11 SST CLDN5 MCTP1 TMEM163 HIST1H2BK CD9
AZD7762	AGR2 TMEM158 TOX3 TFF3 SCIN PAGE1
NU-7441	HOXB7 KCNT2 RAP1A C5 TAGLN2
AS601245	LHFP SPRY2 TMSB15A FSTL1 KCTD12 PABPC4L LOC145837 RDH10 AKR1C2 ZNF883 ALDH1A1 FAT1 D4S234E TRIB2 NR3C1 BLNK HLA-B HLA-C GNAT3 TUBB2B IL8 VWA5A MAGEA1 CD99 MIF MT1F NHLH1 GAL ARMCX1 PLCB4 POU2AF1 FAM70A C4orf19 DHX32 RPS19 PJA1 SOX11 SPP1 CLDN5 TST TMTC1 SOCS2 CLDN10 CD9 RAB33A ARHGEF10 ARMCX2
AEW541	TUBA1B SPIN4 SLC32A1 PLEKHA7 DPYSL3 DOK6 RNF182 COBL ACOT9 NUP62CL SH3GL2 CDK2AP1 HS6ST2
JNJ-26854165	YAP1 FUT9 TMSB15A SLC32A1 PLEKHA7 CTNNA1 CTNNA2 CTNND2 RDH10 DCX NQO1 ALDH1A1 ACOT9 RAI14 NGFRAP1 SUMF1 TMSB15B TAGLN3 ANXA1 HLA-B HLA-C KIF5C SNHG5 MET MIAT MT2A PABPC3 ARMCX1 PLOD2 TMEM45A RPL8 BMP8B SOX11 FAM155A TWIST1 PXDN TRPM8 PLBD1 RAB34 MFSD2A CSDA IER3 RPL14 GNG8 GSTO1
OSI-906	IFITM2 CGA STMN2 STOM EYA2 DKK3 BEND4 ARMCX1 MST4 BIK TST VSNL1 CDK2AP1 KIAA1644 HS6ST2 CLDN10 MAFB
RAF265	NPM3 SELM CTNNA2 AKR1C2 EPS8 FABP7 FAT1 SLC35F1 EPB41L3 GPM6A SLC25A6 LMO2 EIF3L PLS3 NUP62CL CCDC91 RAP1A RPL3 RPL4 L3MBTL4 SMC3
AMG-706	SPIN4 CTSS DFNA5 RNF182 COBL FOXA1 IGFBP3 PON3 TWIST1 HS6ST2
PF-562271	ARAP2 RASSF6 SST TFF3 CCND2
ABT-888	TUBA1B BASP1 HCP5 TMSB15A FSTL1 CNTN1 TTC7B LOC145837 CTNND2 DCX FAM9C EYA4 ALDH1A1 SLC35F1 GEM GLDC HLA-B HLA-C INHBB MT1M NELL2 NHLH1 ARMCX1 SERPINE2 DHX32 TST ZIC2 CALCA SKAP1 GSTO1
NVP-BEZ235	TMEM54 C2orf74 OXR1 RAP1A SOX11 CLDN5 HIST1H2BK ARHGEF10
Gefitinib	CTNNA2 KCNT2 RAP1A UBC
CEP-701	CDH7 TCIRG1 CTSS AGT EBF1 SLC10A4 PRAME HEPACAM2 PARM1 TMEM158 NR3C1 SH3RF3 IGFBP3 IL8 SHISA2 VWA5A SCGB2A1 MICB PAM GULP1 PPIL1 CCDC91 CHRNA9 PCDHB14 PRPH RPL35A RPL37A S100A2 BIK SORL1 MCTP1 PLBD1 TMTC1 SCIN HS6ST2 CXCL14 ISG15
Methotrexate	C11orf74 ACVR1C SLC16A14 ZNF883 TOX3 GRP ANXA2 KRT7 LIFR ASCL1 SCG5 SOX11 ZIC2 CACNA1A TMEM163 SPARCL1 HIST1H2BK
PD-173074	CEBPD POSTN TMEM54 DKK3 NPW GSTP1 SNHG5 LGALS1 LPL MFNG MYC TIMP1 TUBA4A APOBEC3B
Docetaxel	KCNMB2 NPM3 GNB2L1 CCT4 ARAP2 PABPC4L RNF183 ZNF542 CTNNA1 10-Sep SLC16A14 AKR1C1 AKR1C2 EGR1 SLC10A4 EPS8 ETFB SLC35F1 FHL1 FOXG1 COBL RPL13A ACOT9 QPCT PHGDH GEM GJA1 TOX3 SUMF1 TAGLN3 GRP ANXA1 INSM1 C14orf23 LIFR CD99 ASCL1 MIAT NEFM NEUROD1 GAL ARMCX1 EIF3L FAM3B NUP62CL PDGFC ODZ2 RAP1A RPL3 RPL4 RPS14 RASSF10 ISL2 TMEM108 SOX11 SST SYK TFF3 PHLDA2 TST FAM155A VIM TRPM8 PRR15L CALCA RPL14 S…
Tipifarnib	CTHRC1 ETFB C8orf46 SNHG5 C14orf23 MAGEB2 MET ARMCX1 PDGFA PLCB4 LOC728819 HS6ST2 ARHGEF10
TAE684	NPM3 TUBA1B WFDC2 CCT4 FUT9 C11orf74 RNF183 SPIN4 SELM EPS8 FAM123A FOXG1 FOXC1 GOLGA8A COBL ACOT9 PCOLCE2 GPM6A C20orf197 SUMF1 DNAJC15 TAGLN3 GRP HLA-B HOXD1 ID1 IL8 INSM1 ITGB5 KIF5C LMO2 ARNTL SCGB2A1 ASCL1 NNAT PCP4 CRIM1 EIF3L FAM3B POU4F1 NUP62CL ESRP1 CCDC91 PDGFC RAB25 RAP1A RPL3 RPL4 RPS14 RASSF10 SH3GL2 SIX1 SOX11 SYK TFF3 C1QBP ZIC2 TRPM8 PRR15L INHBE MINA SLC38A5 GNG8 GSTO1
Erlotinib	FAM9C RNF182 TMTC1 ISG15
GDC0941	TCIRG1 TUBA1B LYPD1 COCH NQO1 RNF182 RAI14 DKK3 GRP AMIGO2 KIF5C KRT7 SNHG5 LIFR LMO2 VWA5A ASCL1 NNAT NRTN PDGFA TMEM45A CCDC91 DHX32 AHRR PTMS RPS4Y1 SCN3A TMEM108 SORL1 SOX9 SPP1 C5 RNF128 TMTC1 PRSS12 KIAA1644 SCIN SKAP1 DDX3Y SOCS2 HS6ST2 CLDN10 DNER
Lapatinib	IFITM2 EGR1 RNF182 FOS ID4 LMO2 NHLH1 PAGE1
Sorafenib	NPM3 SELM FAM9C SLC35F1 DZIP1 BEND4 PCSK1 NOP58 CLIC6 NUP62CL ODZ2 SH3GL2 SPP1 PHLDA2 SPHKAP SMC3 RAB33A MAFB
Lenalidomide	TUBA1B GNB2L1 ACVR1C DCX GEM KIF5C MAB21L1 NRN1 DHX32 RPL5 TST ZIC2
Nutlin-3	POSTN RNF182 NME1 PDGFRA
CCT007093	ETFB MET GNG8
AZD-2281	DCX HLA-B IL13RA1 RAP1A ZIC2 TMEM163
Bicalutamide	ACVR1C CTNND2 RASSF6 MT1M UBC CDK2AP1 SPARCL1 CXCL14 ARHGEF10
PLX4720	TCIRG1 WFDC2 ZNF257 CNTN1 PABPC4L RASEF DACH1 FAM9C FOXG1 NEAT1 ANXA2 HLA-C HES1 RGS4 RPL37A RPS4Y1 SCIN DLK1 RPL23
Midostaurin	CETN3 CTSC EEF1A2 GAPDH NEAT1 GRIA2 ID4 MAGEA4 LHX8 PPA1 C4orf19 TCEAL7 RPL4 SOX9 NRP1 NAE1
GDC-0449	CETN3 RNF183 FHL1 PCOLCE2 KIT ESRP1 RAB25 SCG5
BMS-754807	BLNK PLA2G4A CCDC91 BIK BMP8B SYTL1 TSPYL5 DLK1
AP-24534	CPLX1 C11orf74 CRABP2 GAPDH SUMF1 GRIA2 HLA-B INSM1 KIF5C FAM70A DHX32 RAP1A SCG5 TST GNG8 ARMCX2
ABT-263	SLC10A4 PHGDH SNHG5 SALL4 SYTL1
GSK-650394	CTSC STMN2 SLC32A1 RASSF6 PDZRN3 NGFRAP1 TRIB2 HLA-C SH3RF3 IL8 LGALS3BP LIFR NNAT NOV PJA1 FAM155A MAFB
GSK-1904529A	IL8 PCSK1 SERPINE2 PON3 TCEAL7 RPL35A SH3GL2 SIX3 CALCA IER3
AZD8055	TMEM54 SLC10A4 DKK3 GPM6A GPX2 MFNG PCDH9 TAGLN2 HIST1H2BK
Elesclomol	KCNMB2 ZMPSTE24 NPM3 CCT4 POSTN CGA FSTL1 C11orf74 ACVR1C RNF183 10-Sep RASSF6 ETFB PARM1 PHGDH PCOLCE2 GJA1 GRP SLC35D3 INSM1 CD99 ASCL1 EIF3L PLCB4 TRIT1 NUP62CL ESRP1 CCDC91 RAP1A RPL3 RPL4 RPS14 BMP8B SYK TFF3 VIM PRR15L ELOVL7 RAB34 SCIN
FTI-277	IFITM2 FOXG1 EPB41L3 COBL C14orf23 MT2A NHLH1 CRIM1 REC8
ZD-6474	NMNAT2 CCL2 UCHL1
Doxorubicin	LHFP YAP1 CRIP1 CTSK EGR1 ETFB MID1 NEFM GAL ARMCX1 PKIB RPS16 ZNF643 SOX11 USP9Y SMC3 ARMCX2
Embelin	YAP1 AGR2 STMN2 SLC32A1 RUNDC3B AKR1C2 NGFRAP1 GRIA2 MAGEH1 IGFBP3 MET NEFM ARMCX1 SCG2 SOCS2 IER3 GSTO1
FH535	TUBA1B SYCP2 TMSB15A FABP7 NGFRAP1 PCDH17 TMSB15B DNAJC15 TAGLN3 IL8 EIF3E LMO2 LYN SNX7 PPIC DHX32 RPS3 RPS14 RPS24 SCG5 TMEM108 SOX11 TIMP1 MCTP1 HS6ST2 GSTO1
Paclitaxel	FUT9 CRIP1 DCN FOXG1 COBL LUM CRIM1 PPIL1 PSMB9 RAP1A TSPYL5 IER3 SLC38A5 CXCL14
Etoposide	CTHRC1 ARAP2 SLC16A14 ZNF883 ALDH1A1 GPC5 LPHN2 GEM ANXA1 IGFBP7 LOXL1 NRTN PCDH9 ARMCX1 PDGFRA POU2AF1 FAM70A C4orf19 CLDN5 DLK1 GNG8 ARMCX2
QS11	CRIP1 C14orf23 SCGB2A1 PSMB9 SOX11 IER3
AZD6482	MICA ZMPSTE24 POSTN HCP5 TMEM54 CTHRC1 ARAP2 CRIP1 SLC32A1 10-Sep SLC16A14 ZNF883 FAM9C ETFB ALDH1A1 GPC5 DZIP1 PTGR1 C8orf46 NAP1L5 DKK3 GPM6A C20orf197 SUMF1 TPRG1 TRIB2 SCG3 ANXA1 ANXA4 HLA-B HLA-C HSP90AB1 IGFBP7 INSM1 ARNTL MICB MID1 ASCL1 NEFM NME1 PLS3 CLIC6 POU4F1 PPA1 C4orf19 IL17RB PKIB STOX2 BCHE RPL4 RPL37A RPS21 BMP8B SOX9 SOX11 ZFP36L1 C1QBP TSPAN8 TST C5 LOC728819 VIM TRPM8 INHBE R…
RDEA119	MAB21L1 ODZ2 RPL30 RPS3 ZFP36L1 VAMP8
RO-3306	SPRY1 CRIP1 SLC32A1 DCN DLX5 DLX6 COBL LPHN2 FOXA1 HOXB7 KCNT2 LUM OTX2 CRIM1 PPIC SH3GL2 BMP8B ZIC2 MS4A8B IER3
ATRA	LOC728819 TMTC1
Thapsigargin	PLA2G16 C4orf32 VCAN FABP7 PCP4 PLS3 CCDC91 ISL2 RPL23
BMS-708163	TUBA1B TMSB15A COCH ALDH1A1 DNAJC15 CD99 DHX32 AZGP1
PF-4708671	TCIRG1 HLA-C HES1 C14orf23 RPL37A APOBEC3B
Shikonin	YAP1 STMN2 MRAP2 ARAP2 CPNE4 CYP1B1 FAM171B ZNF883 DYNC1I1 DUSP6 EGR1 FAT1 BLNK IL8 LOXL1 LPL MAB21L1 NEFM NEUROD1 PDGFRA CHRNA9 CPXM1 PRPH BMP8B SPP1 FAM155A USP9Y MS4A8B INHBE SELENBP1 RAB33A PPP1R14A
IPA-3	PRAME SH3RF3 ALX1 INHBE
KU-55933	NPM3 RPL13A TMEM158 GEM FOXA1 PPIL1 RAP1A RPL3 RPS24 PHLDA2 ALX1 ARHGEF10
Vorinostat	EMP1 ALDH1A1 PDZRN3 GPM6A GNAT3 TCEAL7 SALL4
Bosutinib	ETFB GRIA2 C2orf74 PCDH9 POU2AF1 CXCL14
PD-0332991	TUBA1B FOXA1 NUP62CL SORL1 MINA SYTL1
NSC-87877	NPM3 WFDC2 CCT4 POSTN FUT9 C11orf74 C11orf93 RNF183 CRIP1 CTNNA1 RASSF6 FOXC1 LPHN2 RIMBP2 C8orf46 PCDHB5 NAP1L5 TOX3 LOC283070 MAGEH1 KIT LUM MAGEA4 MIAT AIG1 MST4 PPIC PALMD PCDHB2 SALL4 BCAT1 RAP1A BCHE RPS16 BIK TGFB1I1 FAM155A UCHL1 CACNA1A PRR15L CHST9 CRISPLD1 KISS1R KIAA1644 CCND2 MAFB
Bleomycin	LHFP SPRY2 CRABP2 ETFB ALDH1A1 FAT1 IL8 LYN PLCB4 POU2AF1 FAM70A SH3BGRL CLDN5 SOCS2 CD9 GNG8 ARHGEF10
DMOG	SPRY2 ZMPSTE24 OLFM1 MRAP2 EEF1A2 ALDH1A1 DOK6 FHL1 COBL ID4 NHLH1 SYK CLDN5 TRPM8 MFSD2A RPL23 TP53I3 ARHGEF10
Topotecan	CDH7 OLFM1 TMEM54 FAM171B AGT SLC10A4 EPS8 ALDH1A1 FAT1 NAP1L5 DKK3 GPX2 TRIB2 H2AFZ ANXA4 HLA-B IGFBP7 LIFR ARNTL MFNG MIF NEFM NNMT OXR1 IL17RB LMO3 STOX2 SALL4 RAP1A RPS21 SCG5 SOX9 SOX11 CLDN5 TMEM163 PPP1R14C INHBE IGSF21 SLFN11 CD9 GNG8 CXCL14
Gemcitabine	LHFP SPRY2 ZNF257 CTHRC1 ARAP2 C11orf74 CRIP1 TTC7B ZNF542 SLC16A14 ZNF320 ETFB NR3C1 HOXB7 SNHG5 LGALS3BP MT1F MT1M NDN GAL ARMCX1 PPIL1 POU2AF1 TMEM45A CPXM1 ALX1 ARMCX2
Vinorelbine	TOX3 TUBB2B ARMCX1 SST ARMCX2
Cytarabine	SLC16A14 ETFB TMEM158 GEM PCDH17 GRP HOXB7 ID4 C4orf19 SH3BGRL ZIC2 RPL14
Nilotinib	CRABP2 DCX DKK3 TUBB2B KIF5C NPTX2 PTN BCAT1 RPS24 FAM155A MCTP1 PAGE1 RPL14
LAQ824	LHFP SYCP2 C11orf74 AKR1C1 AKR1C2 FOXD1 PRAME RAI14 NELL2 ARMCX1 NOP58 PLS3 POU4F1 CPXM1 RPL8 SIX1 SMARCA1 SST CRISPLD1 INHBE SOCS2 ARHGEF10 ARMCX2
Axitinib	CTNNA1 TOX3 TRIB2 DNAJC15 ANXA4 LIFR NNAT PCP4 RPS14 SOX11 SYK
17-AAG	CDH7 KCNMB2 SPRY2 FUT9 PLA2G16 LYPD1 PABPC4L 10-Sep COCH EMP1 RNF182 FOXG1 HEY1 FRMD3 SUMF1 GRIA2 SCG3 TAGLN3 KCNT2 IGFBP3 INSM1 ITGB5 C14orf23 LIFR NELL2 PCDH9 PDGFA PLCB4 PKIB RGS2 SPP1 C5 TMTC1 CSDA SOCS2 GNG8 ARHGEF10
AICAR	ZMPSTE24 NPM3 GNB2L1 WFDC2 YAP1 CEBPD ACVR1C C4orf32 RNF183 SELM TTC7B CSRP1 CTSK CTSS CYP1B1 RASEF RASSF6 DUSP6 EGR1 FABP7 FAT1 FOXC1 FOS ACOT9 QPCT PARM1 PHGDH LAMP3 NPW C20orf197 SLC25A6 ID1 ID4 SH3RF3 KCNA1 LGALS3BP LOXL1 MICB NEFM NEUROD1 NHLH1 NNAT NME1 PAM PCSK1 SNX7 PDGFRA NOP58 CLIC6 PON3 TRIT1 ESRP1 CHRNA9 LMO3 RAP1A RPL4 RPL37A RPS14 SCN3A BIK ISL2 BMP8B SYK C1QBP TSPAN8 TUBA4A CACNA1A…
Vinblastine	NPM3 GNB2L1 CCT8 PLA2G16 C4orf32 RNF183 ZNF542 SLC16A14 CTSS ZNF320 FABP7 GOLGA8A TMEM158 PCOLCE2 GEM LAMP3 TOX3 MAGEH1 SLC25A6 H2AFZ TUBB2B KRT7 ASCL1 MT1M NPY EIF3L PLOD2 ESRP1 CCDC91 RPL4 RPS14 SMARCA1 SST TST FAM155A GALNT14 PLBD1 RPL14 DNER RPL23 ARMCX2
PAC-1	AKR1C2 GPX2 MAGEB2 PALMD TMEM163 TMTC1 KIAA1644 APOBEC3B ARHGEF10
Temsirolimus	KCNMB2 NPM3 CCT4 IFITM2 C11orf74 C11orf93 PLEKHA7 CYP1B1 FOXG1 COBL ACOT9 FRMD3 TAGLN3 C14orf23 LGALS1 CD99 NEFH PLCB4 TRIT1 NUP62CL SYK TSPAN8 FAM155A RAB34 SMC3 RPL23 GNG8
CI-1040	PLEKHA7 DCN DPYSL3 HEY1 LOC283070 GSTP1 AIG1 FAM70A PSMB9 SPP1 VSNL1 GALNT14 SPARCL1 HIST1H2BK
Panobinostat	WFDC2 LYPD1 PCDHB5 PCOLCE2 SHISA2 LMO2 NME1 PCSK1 BCAT1 SORL1 C1QBP NAE1 SELENBP1
Bexarotene	CTSK FOXG1 SNHG5 ARMCX1
Cisplatin	SPRY1 TMEM54 ZNF257 SPIN4 RASEF AGT DUSP6 PRAME HEPACAM2 TMEM158 SLC25A6 DSE HOXB7 SHISA2 PAM NOP58 PLCB4 PRPH MAN1C1 RPL4 RPL37A RPS19 S100A2 ISL2 CLDN5 PHLDA2 ZIC2 ELOVL7 HIST1H4C TMTC1 HIST1H2BK MAFB
LFM-A13	LHFP TCIRG1 CRISP3 IFITM2 CCT8 TMSB15A FSTL1 ARAP2 CRABP2 RASEF AKR1C1 AKR1C2 RASSF6 DPYSL3 EEF1A2 EPS8 RNF182 GOLGA8A GJA1 H2AFZ GNAT3 IL8 LOXL1 NDN NPTX2 GAL PDGFRA PMP22 TRIT1 DHX32 CPXM1 TCEAL7 PSMA6 PTN RPS19 RPS21 BIK PJA1 ISL2 ZNF643 SMARCA1 SOX11 SST TSPAN8 PXDN CALCA TAGLN2 FAM176A PABPC4 CLDN10 SLC38A5 PPP1R14A
PD-0325901	POSTN APCDD1 DCX FAM171B DLX6 COBL LPHN2 DKK3 GRIA2 DNAJC15 GSTP1 BLNK ANXA2 ANXA4 LGALS3 LHX8 MT1G MT1M PLA2G4A FSTL5 ODZ2 RPS16 LOC728819 VSNL1 PXDN ZNF665 SMC3 ARMCX2
TKI258	AKR1C1 AKR1C2 EPB41L3 RAI14 HOXD1 SH3RF3 NPTX2 OXR1 CCDC91 CLDN5 HIST1H2BK SOCS2 GNG8 ARHGEF10
ZM-447439	DZIP1 GAL TMEM45A PTN TST PLBD1 HIST1H4C CXCL14
AG-014699	TRIT1 PABPC4
CHIR-99021	APCDD1 EIF3E KIF5C PON3 SCG5 FAM155A TMEM163
LBW242	POSTN RNF182 TMTC1

## Sheet: Sheet5
Drug resistance related gene of SKIN cancer cell lines from gene expression and CNV data analysis
Drugs	Genes
OSU-03012	SMC4 TUBA1B CTHRC1 LY96 HSPB8 NUPR1 TIMM10 CXCL2 DNTTIP2 HMMR KDR NCL NPTX1 PCDH7 PLA1A FXYD3 PXMP2 RNASE1 RPS6 SKP2 CA8 PXDN KDELC1 RNF128 LBH FAM107B SPRYD5 ITGA10 BANF1 UCN2 TRIP13 GDF15 MINPP1
BX-795	PLXNC1 GPNMB CARD16 PLIN2 DCN DCT DSG2 RAB38 HSPB8 LAMA1 ANXA1 HSP90AA1 LUM MFGE8 CITED1 NCL PNP SLC45A2 EIF3L NOP58 PRKAR1A SLAMF7 RPL8 RPL30 RPS6 SLC38A1 CAPN3 CASP1 TRIM63 FAM167B SMC3
AUY922	ANP32B EBF3 GMPR CXCL2 APOD MAGEB2 CD200 BCL2A1 RPL4 C9orf64 RPL14
Pazopanib	TDRD9 GBP2 HSPB8 ID2 NPTX2 MANSC1 TF AFAP1L2 PYROXD2 TSPYL5
AZD6244
BIBW2992	SCRG1 SERPINA3 EBF3 ZNF521 PMP2 SLC16A7 ISG15
AZD0530
VX-702	TSTD1 GPR64 LPAR6 MLLT11 COL4A1 S100A16 OLFML2A RBM24 ANKS1A GALNT3 D4S234E GPX3 CXCL2 DSE KCNN2 KIF5C C12orf75 MEIS2 PAEP PCDH7 PI15 TMCO1 NLGN4X WFDC1 BCL2A1 SPOCK1 STC1 TSPAN7 SELENBP1 TTYH2 GDF15
PHA-665752	BASP1 ANP32B C1QTNF3 ANKS1A NUPR1 MANSC1 ATP10D SLAMF7 PXMP2 SKP2 SNRPB2 PRDX2 THBS1 C9orf64 SPRYD5 ITGA10 RPL14 CD70 CDC20
Camptothecin	ANP32B MTHFD2 WASF3 FGF13 LIMCH1 FMO3 RAB38 GALNT3 TMEM98 HSPB8 D4S234E AMPH GLUL GMPR SLC46A3 CXCL2 ANXA1 TNC LAMB3 MAGEB2 MAP2 MFGE8 NDN PCDH7 SLC45A2 DNAJA4 ZNF415 LXN NLGN4X SLAMF7 RPL11 RPL30 RPS6 RPS16 S100A2 GXYLT2 LBH CAPN3 TRIM63 SCIN GYG2 SLC16A7 RAB33A CDC20
AZD7762	PLXNC1 ANP32B CELF2 MTHFD2 CPVL ENTPD1
NU-7441	HSPB8 UBB
AS601245	SMC4 PPIF LPAR6 TRIM6 GPX3 CXCL2 DNTTIP2 AMIGO2 VWA5A PCDH7 PI15 PCDHB7 PCDHB3 PCDHB16 TSPAN7 LBH C9orf64 SPRYD5 ITGA10 MINPP1
AEW541
JNJ-26854165	GNB2L1
OSI-906	FST LEPREL2 CELF2 MRGPRX3 LRRC34 ADRB2 DKK1 NUPR1 TIMM10 GMPR GPX3 IL7R TRNP1 MT1M NEFH NEFL ATP10D RPS14 SNRPB2 SOX11 SSRP1 TSPAN7 UCHL1 HS6ST2 RPL14
RAF265	GPR64 FST COL5A2 VCAN PRUNE2 RBM24 FRMD4B OPN3 SPESP1 GMPR CXCL2 DSE ANXA1 IGFBP2 PLA1A FXYD3 PPA1 MANSC1 ROPN1 ACP5 SRGN PTX3 RPL11 RPL35A RPS6 S100B CEACAM1 SOX11 STC1 TSPAN7 TYR PLBD1 FAM107B SPRYD5 SCIN PROM1 PDLIM1 GDF15 CD70
AMG-706	IFITM2 ZNF114 HLA-DQA1 APOC1 SHISA2 LDHB HSBP1L1 NEFH CYTL1 P4HTM SERTAD4 ATP10D NLGN4X S100A2 SDC2 CALM2 HORMAD1 C9orf125 TSPYL5 AIM2
PF-562271	GPR64 TUBA1B C6orf108 SNHG5 VWA5A MAGEB2 BEND5 PLBD1
ABT-888	SLC27A3 MRGPRX3 SLAIN1 SELM CDC42EP5 LIMCH1 ZNF521 MORC1 SRPX2 HIST1H1C TNC IL7R KCNN2 KDR LYN MAG MAGEA1 ME1 GPR143 FKBP11 BIVM PRKAR1A ATP10A ACSS3 FZD6 FAM107B RUNX3 DHRS3 CD70
NVP-BEZ235	PLXNC1 GNB2L1 ANP32B LAYN CTSK HSPB8 NUPR1 HSP90AA1 TMEM220 NCL NOP58 ACP5 LXN RPL8 RPL30 UBB C9orf64 KCNAB2 RGS20
Gefitinib	COL4A1 PRIMA1 SRGN NLGN4X SDC2 SOX11 TGFB1I1 PXDN GDF15
CEP-701	PLXNC1 GNB2L1 CARD16 EDNRB EFNB2 ALDH1A1 MRPL21 HMMR HSP90AA1 MFGE8 PNP NPTX1 PCDH7 SLC45A2 PLA1A NOP58 PGF PXMP2 RPS6 RPS24 SKP2 SPP1 TSPAN7 FCRLA KCNAB2 ITGA10 SMC3 CDC20
Methotrexate	TSPAN5 TMEM147 CTHRC1 EDNRB STOM FGF13 FMO3 GAS2 GAPDHS GHR DSE ANXA6 HLA-DPA1 ID2 IL1A IL7R MGP NAP1L3 NEFH PI15 ZDHHC2 PLA1A FAM70A PTPRZ1 RPL5 S100A1 S100B SLC5A4 SSRP1 CA8 TRPM8 RNF128 ACSS3 PLBD1 NCALD VAMP8
PD-173074	DCN FMO3 RPL5 TPTE KDELC1
Docetaxel	ANP32B WASF3 C3orf67 F8 TMEM98 HSPB8 HSP90AA1 TNC VWA5A MAGEB2 MFGE8 NDN CNTN3 PNMAL1 FRMD4A ZNF415 SERTAD4 C1orf133 RPL30 RPS6 RPS14 SNRPB2 THBS1 GXYLT2 FZD6 RGS20 CDC20
Tipifarnib	PPIF PLXNC1 TUBA1B GNB2L1 LAYN ANKS1A GMPR DNTTIP2 AMIGO2 KIT SNHG5 NPTX1 FKBP11 PRKCD LXN PCBP4 ATP10D PXMP2 CCND1 BCL2A1 RPS24 TBX3 TSPAN7 RNF128 CASP1 C9orf64 RPL14 CDC20
TAE684	CXCL2 ANXA1
Erlotinib	TUBA1B BASP1 ANP32B VAMP5 CYGB TRIM6 PRUNE2 ANKS1A GAPDHS D4S234E B3GAT1 AMPH A2M IL6 ISG20 CITED1 NPTX1 PCDH7 FXYD3 MANSC1 ACP5 PCDHB7 ATP10D SLAMF7 PXMP2 RPL11 RPS11 SKP2 SOX11 TSPAN7 SPRYD5 ITGA10 BAG2 CD70 CDC20
GDC0941	S100A16 MLANA FMO3 RAB38 GALNT3 LOC285401 SLC45A2 NLGN4X S100A2 TRIM63 SCIN PROM1
Lapatinib	CDH11 BASP1 ANP32B VAMP5 MLLT11 ADM ADRB2 PRUNE2 ANKS1A RAB38 D4S234E ANXA1 HMMR SHISA2 MFGE8 CITED1 NPTX1 PCDH7 MANSC1 BEX1 PCDHB7 ATP10D GPR126 SLAMF7 PXMP2 RPL11 RPS11 SKP2 SOX11 TYR RNF128 FAM107B FGFBP2 C9orf64 SPRYD5 ITGA10 PROM1 KYNU UCN2 GDF15 CD70 CDC20
Sorafenib	ZNF573 COL1A2 COL5A2 COL11A1 ZNF114 PRICKLE2 TMEM158 GAS2 GBP2 SRPX2 H2AFZ HSP90AA1 FAM19A2 LUM MAGEA1 MAGEA10 MFAP2 NID1 PRDX1 ZDHHC2 PLP1 LRCH2 PTN BCAT1 RPL4 FSCN1 TAC1 TYRP1 RNF128 SLC38A1 SELENBP1 CD70
Lenalidomide	CD109 MAP2 PLTP RPS19 SPP1 C9orf64
Nutlin-3	ANP32B SERPINA3 EFEMP1 RBM24 RAB38 TMEM158 PCDHB5 NUPR1 D4S234E TNFRSF21 ANXA1 TNC NPTX1 GPR143 MAGEC2 CPVL PCDHB14 PCDHB10 PCDHB7 PCDHB16 RXRG THBS1 XIST GLT8D2 FGFBP2 VAMP8 NRP1 MGAM RAB33A ARMCX2 CDC20
CCT007093	GNB2L1 OLFM1 LAYN AIM1 ZHX2 LY96 GBP2 HSPA8 MAG ME1 MEIS2 MUC7 NEFL COPZ2 FKBP11 PGF PODXL TMCO1 PRKCD ZNF302 MTUS1 RPL38 ATAD1 PPAP2C
AZD-2281	PPARGC1A MLLT11 TPPP MRGPRX3 SERPINA3 ADORA2B STK32A EFEMP1 DKK1 GALNT3 D4S234E SRPX2 GPM6B CXCL1 CXCL2 HOXC10 AMIGO2 INHBA KCNN2 C12orf75 MAGEA10 MAGEB2 MX2 GPR143 PAEP MAGEC2 CPVL BIVM ATP10A C1orf133 BCL2A1 RGS1 RPS11 GXYLT2 TYR KDELC1 CAPN3 GLT8D2 DSCR8 RGS20 NRP1 GYG2 GPRC5A TTYH2
Bicalutamide	AIM1 GBP2 PNP SLC38A1
PLX4720
Midostaurin	MOXD1 TMEM220 VWA5A LXN RPS14
GDC-0449	ZNF573 COL4A1 COL4A2 FMO3 LAMA1 RNF175 IGFBP6 IL1A LUM MAGEA1 MAGEA10 FAM70A KIAA1598 ELOVL7 RAB34 SLFN11 CD70
BMS-754807	LEPREL2 ANP32B IL24 DKK1 FRMD4B ANKS1A FLRT3 TIMM10 GMPR CXCL1 AMIGO2 SNHG5 C12orf75 SHISA2 CRIM1 LXN RPLP2 SOX11 SSRP1 UCHL1 PLBD1 C9orf64
AP-24534	NES WASF3 SCRG1 CRIP2 EFEMP1 DKK1 GMPR SLC46A3 GPX3 IL7R LGALS1 ME1 P4HTM PCBP4 SDC2 SOX11 RGS5
ABT-263	F2R P4HTM ZNF302 CCL2
GSK-650394	TUBA1B ADM NUPR1 TIMM10 PCDHB7 PCBP4 SLC7A5 KDM5D MINPP1
GSK-1904529A	TPPP AEBP1 GBP2 A2M OCA2 HRASLS RPS19 TSPAN7 ITGA10
AZD8055	TMEM147 MTHFD2 PPAPDC1A ALDH1A1 CXCL2 LOC400043 RNASE1 RPL8 SPP1 TYR KDELC1 MAGEC1
Elesclomol	ANP32B EBF3 HSPB8 HSP90AA1 MFGE8 BEX1 RPS6 RPS16 RPS24 RXRG KDELC1 CASP1 MINPP1
FTI-277	TUBA1B C6orf108 IL24 TRIM6 RBM24 ANKS1A PHGDH GBP2 B3GAT1 A2M IL13RA2 SNHG5 VWA5A MFGE8 MUC7 FKBP11 ENPP2 MANSC1 ROPN1 PRKCD PCBP4 RPL35A RPLP2 TBX3 SLC7A5
ZD-6474	FBXL7
Doxorubicin	TUBA1B IL24 ABCA1 GMPR APOD SNHG5 BCL2A1 TBX3 RPL14 MINPP1
Embelin	SCRG1 SERPINA3 CRIP2 FGF13 HOXC10 TNC LPL ART3 ZNF415 PCDHB3 RGS1 SNRPB2 SYNC KCNAB2
FH535	TSPAN5 C6orf192 COL3A1 SELM DCT STOM ALDH1A1 FJX1 MAMDC2 ICAM1 IL1A KIT MAG PRKAG2 PDE4B CYTL1 ZNF415 PRKCD ATP10D RXRG TGFBI FAM167B SLC16A7 SCRN1
Paclitaxel	HOXC10 TMEM220 CNTN3 SYNC
Etoposide	TUBA1B LEPREL2 AMIGO2 SNHG5 TMCO1 PCDHB14 PCDHB10 PCDHB7 PCDHB16 PXMP2 RPL35A RPL38 TBX3 SPRYD5 RPL14 MINPP1
QS11	LPHN2 AMIGO2 PCDH7 MAGEC2 BCL2A1 SPRYD5
AZD6482	LPAR6 TUBA1B MLLT11 ABCA1 SPESP1 NUPR1 GMPR GPX3 CXCL2 DSE DNTTIP2 IGFBP2 C12orf75 MFGE8 TMCO1 CPVL FRMD4A PCBP4 C1orf133 RGS1 RXRG SPOCK1 TBX3 TSPAN7 TYR C9orf64 SCIN CDC20
RDEA119	CYGB DCT PCDHB5 ID3 MGST1 DNAJA4 PCDHB14 EMILIN2 DHRS3 DNER
RO-3306	CDH13 LPAR6 ANP32B MTHFD2 WASF3 TPPP ANO4 COL6A3 S100A16 CTSH IGSF11 ADRB2 EFNB2 STK32A EFEMP1 ANKS1A RAB38 GALNT3 TMEM98 GAS2 HSPB8 D4S234E SRPX2 GMPR SLC46A3 LOC285401 CXCL2 A2M ANXA1 IGFBP6 IL1A C12orf75 LUM MFGE8 TRPM1 MMP2 CITED1 NCL PCDH7 SLC45A2 CRIM1 CPVL ROPN1 ACP5 FAM70A DNAJA4 PCDHB14 MTUS1 SLAMF7 PTPRZ1 RPS6 S100A2 S100B SOX11 SSRP1 TGFB1I1 UBB CA8 KDELC1 RNF128 ELOVL7 LBH CAPN3 FGFBP…
ATRA	STOM FMO3 MOXD1 FAM133A DSE ABCB5 IL13RA2 LUM PAEP ZDHHC2 SERPINF1 FAM70A SNRPB2 PRDX2 TGFB1I1 UCHL1 VGF HS6ST2
Thapsigargin	PPIF PLXNC1 TUBA1B VAV3 LEPREL2 C6orf108 COL11A1 CD109 LAYN EDNRB EFNB2 ZCCHC24 MRPL21 LY96 MOXD1 TIMM10 B3GAT1 AMIGO2 APOD MAP2 MFGE8 CITED1 NPTX1 PLTP PPA1 ROPN1 PRKCD LXN PCBP4 RPL38 RPS24 SSRP1 BST2 UCHL1 RNF128 BEND5 SLC7A5 CASP1 HIST1H4C FGFBP2 HORMAD1 C9orf64 SPRYD5 ENTPD1
BMS-708163	STOM ALDH1A1 EPHX4 GHR PXMP2 VGF ACSS3 SLC38A1 FCRLA TRIP13
PF-4708671
Shikonin	TPPP ADORA2B ABCA1 STK32A RBM24 ANGPTL2 GMPR CXCL2 DSE DNTTIP2 CFI AMIGO2 MAGEB2 ME1 MMP2 MX2 C1orf133 BCL2A1 TPTE XIST CA8 GLT8D2 HORMAD1 C9orf64 DSCR8 SCIN
IPA-3	PRICKLE2 MOXD1 GAPDHS DNTTIP2 MAGEA1 MAGEA4 PCDH7 PLA1A PCDHB7 PCDHB3 ATP10A BCL2A1 AVPI1 SSRP1 RAB34 SPRYD5 BANF1
KU-55933	PPARGC1A PPAPDC1A DKK1 FMO3 SPOCK1 EMILIN2
Vorinostat	TDRD9 LAYN CTGF FGF13 EPHX4 ZNF521 GAPDH TNFRSF21 CXCL2 ST8SIA5 ICAM1 SHISA2 LAMB3 VWA5A ME1 ATP1B1 FKBP11 FXYD3 BEX1 PCDHB7 PTEN LRCH2 RNASE1 RPS6 BST2 RNF128 FAM107B ATAD1 RGS5 KCNAB2 MINPP1 SV2A
Bosutinib	APCDD1 GHR GMPR GPM6B LAMA1 HTR2B ID2 INHBA TM4SF1 PRDX1 PLA1A RPS3 RPS6 RPS11 S100B SLC5A4 PLBD1 SCIN RGS20 CD36
PD-0332991	CDH11 COL9A3 DKK1 PCDHB5 DSE HYAL1 APOC1 SNHG5 TRNP1 MAGEA4 NPTX2 CRIM1 PLA1A ACP5 PCDHB7 PCDHB3 PCDHB16 BCL2A1 RPL5 WNT5A TRPM8 CALM2 FAM107B FGFBP2 SPRYD5 ITGA10 PPAP2C CD70
NSC-87877	CDH11 OLFM1 LEPREL2 CELF2 ABCC2 APCDD1 FRMD4B HOXA10 MAGEA11 RPL35A PLBD1 CASP1 PDLIM4 TMSB10 LHX2
Bleomycin	COL4A1 RASEF OLFML2A FJX1 MAMDC2 GMPR CXCL2 H1F0 PLA1A BCHE RPL38 RPLP2 SOX11 SSRP1 TSPAN7 PLBD1 ITPRIP TRIP13
DMOG	VAV3 PLIN2 ABCC2 PRICKLE2 MECOM ZHX2 FRMD4B SRPX2 AMPH IGFBP2 PTPLAD2 HSBP1L1 NEFH PAM PCBP4 LRCH2 RPL37A UBB CALM2 PDLIM4 TMSB10
Topotecan	PLXNC1 MTHFD2 CTHRC1 APCDD1 AEBP1 FOLH1 GMPR GPX7 CXCL1 CXCL2 A2M DNTTIP2 IGFBP2 VWA5A MAGEB2 MAP2 NPTX1 PCDH7 PDE4B FXYD3 PCDHB10 CCND1 RPL5 C9orf64 SCIN
Gemcitabine	PPIF TUBA1B LEPREL2 CTHRC1 EFNB2 C3orf67 MRPL21 ANKS1A DNTTIP2 HTR2B APOD CD200 PNP NPTX1 PLA1A PPA1 MOCOS PTPRZ1 CCND1 RPL4 RPS3 RPS24 S100B SPP1 SSRP1 XIST TRPM8 RNF128 SLC38A1 HIST1H4C C9orf64 RGS20 BANF1 SMC3 TRIP13
Vinorelbine	TDRD9 ABCA1 SYT11 GBP2 A2M HYAL1 VWA5A MAGEB2 MUC7 NPTX2 SNX7 ENPP2 PLN PRKCD PCDHB10 PCBP4 PTPRN2 TPTE SLC7A5 TSPYL5 RPL14 RAB33A MINPP1
Cytarabine	ANP32B ANO4 LIMCH1 GALNT3 GAPDH TMEM98 TRPM1 NOP58 BEX4 LXN ATP10A S100A2 RGS20
Nilotinib
LAQ824	PPIF LEPREL2 CCT8 FRMD4B PPA1 RPL38 SKP2 CASP1 SPRYD5
Axitinib	TMEM147 FST ZNF573 ADRB2 DKK1 HLA-DPA1 ITGA3 C12orf75 SHISA2 LUM HSBP1L1 CRIM1 SNX7 FAM70A HES6 SERTAD4 S100A2 CCL2 C9orf125 GYG2
17-AAG	TPPP CTSH F2R ZCCHC24 KDR PLN PPP1R3C SKP2 TMEM47
AICAR	CDH13 SLC27A3 IGSF11 DCT EFNB2 AIM1 MLANA GHR LAMA1 DSE SNHG5 LAMB3 LUM SLC45A2 CRIM1 HES6 KIAA1598 KDELC1 CAPN3 NCALD EMILIN2 RGS20 GSTO1
Vinblastine	ANP32B MTHFD2 WASF3 RAB38 GALNT3 TMEM98 HSPB8 D4S234E ANXA1 HSP90AA1 TNC LAMB3 MAGEB2 MFGE8 MGP SLC45A2 ACP5 LXN RPL30 RPS6 CAPN3 FGFBP2 TRIM63 NRP1 HS6ST2 SLC16A7 CDC20
PAC-1	NR0B1 FBN2 SNHG5 HRASLS RPS19 EMILIN2 C9orf64 VAMP8
Temsirolimus	ANP32B CTHRC1 TDRD9 GALNT3 HSPB8 D4S234E PCDH7 SLC45A2 PLCB4 LXN NLGN4X SLAMF7 RNASE1 RPS6 SSRP1 TSPAN7 KDELC1 RNF128 PLBD1 LBH BANF1 GDF15 CDC20
CI-1040	SPESP1 EMILIN2
Panobinostat	CDH11 TUBA1B S100A16 EMP1 ALDH2 FRMD4B GPX3 LOC400043 NPTX1 TNFRSF11B PCDH7 TMCO1 PCDHB7 CCND1 SPRYD5 SELENBP1 MINPP1
Bexarotene	TSPYL5
Cisplatin	ANP32B CELF2 LIMCH1 FMO3 GALNT3 KCNG1 LAMB3 MAGEB2 SLC45A2 DNAJA4 LXN LBH RAB33A
LFM-A13	SELM GPX7 PTN TF FCRLA RGS20
PD-0325901	CPN1 EFNB2 FRMD4B GAPDHS GHR IL6 ZDHHC2 USP53 ROPN1 ACP5 ATP10A BCL2A1 CEACAM1 TSPAN7 RNF128 PLBD1 FGFBP2 SPRYD5 PROM1 UCN2 TMSB10 DNER LHX2 ISG15
TKI258
ZM-447439	F8 EBF3 TMCO1 RPL30 RPL35A RPS6 RPS16 TBX3 FGFBP2
AG-014699	PPARGC1A THBS1 TFPI2
CHIR-99021	TSPAN5 PLXNC1 VAV3 CELF2 TDRD9 EFNB2 STK32A FGF13 FRMD4B GREM1 GPM6B DSE A2M IL13RA2 INHBA ART3 MEIS2 MT1M HES6 MTUS1 LRCH2 KIAA1598 PTPRG BCAT1 AVPI1 RPS3 S100A1 CEACAM1 BEND5 PLBD1 NCALD FCRLA RGS20 PAPSS2
LBW242	CDH13 ANP32B PPARGC1A SERPINA3 S100A16 CTSH STK32A EFEMP1 RBM24 DKK1 LIMCH1 RAB38 TMEM158 GALNT3 TMEM98 NUPR1 GREM1 D4S234E TNFRSF21 SRPX2 GPM6B LOC285401 ANXA1 HLA-DPA1 HLA-DQA1 TNC AMIGO2 IL13RA2 C12orf75 GPR143 SLC45A2 MAGEC2 P4HTM BEX1 C1orf133 BCL2A1 RPS11 S100A2 THBS1 CALM2 CAPN3 GLT8D2 TRIM63 NRP1 GYG2 AIM2 CDC20
